# Supplementary material for: Multiferroic La0.2Pb0.7Fe12O19 ceramics: Ferroelectricity, ferromagnetism and colossal magneto-capacitance effect
Source: Data Brief. 2016 Nov 24;10:69–74. doi: 10.1016/j.dib.2016.11.067 (PMC5137171; doi:10.1016/j.dib.2016.11.067)
Supplement: Supplementary file 2 — Supplementary material [file mmc2.zip]

Archive with 13 entries (13 files):
- LPFO PE+IV DIB.csv
- LPFO PE+IV DIB.tif
- LPFO XRD CIF.CIF
- LPFO XRD.csv
- LPFO XRD.opj
- LPFO XRD.tif
- LPFO ef+B.tif
- LPFO ef+B.xlsx
- LPFO ef-B=0+150mT.opj
- LPFO MH Loop.csv
- LPFO MH Loop.opj
- LPFO MH Loop.tif
- LPFO PE+IV DIB.opj
