# Supplementary material for: Multiferroic La0.2Pb0.7Fe12O19 ceramics: Ferroelectricity, ferromagnetism and colossal magneto-capacitance effect
Source: Data Brief. 2016 Nov 24;10:69–74. doi: 10.1016/j.dib.2016.11.067 (PMC5137171; doi:10.1016/j.dib.2016.11.067)
Supplement: Supplementary file 2 — Supplementary material [file mmc2.zip › LPFO PE+IV DIB.csv]

Electric Field	Polarization	Electric field	Current
3.11429	118.75684	1.86667	0
3.11429	116.05782	1.86667	0
3.11429	118.75684	1.86667	0
3.11429	118.75684	1.86667	0.8
3.11429	118.75684	2.4	0.8
3.11429	118.75684	1.86667	0.8
2.54286	116.05782	1.86667	0
3.11429	116.05782	1.86667	0.8
3.11429	116.05782	1.33333	0.8
3.11429	116.05782	1.86667	0.8
3.11429	118.75684	1.86667	0
3.11429	118.75684	1.86667	0
3.11429	118.75684	1.86667	0
3.11429	116.05782	1.86667	0
3.11429	118.75684	1.86667	0
3.11429	118.75684	1.86667	0
3.11429	118.75684	1.86667	0.8
3.68571	116.05782	1.86667	0
3.11429	118.75684	1.86667	0
3.11429	118.75684	1.86667	0.8
3.11429	116.05782	1.86667	0
3.11429	118.75684	1.86667	0.8
3.11429	116.05782	1.86667	0
3.11429	116.05782	1.86667	0
3.11429	118.75684	1.86667	0.8
3.11429	116.05782	1.86667	0
3.11429	116.05782	1.86667	0
3.11429	118.75684	1.86667	0
3.11429	116.05782	1.86667	0
3.11429	116.05782	1.86667	0
3.11429	116.05782	1.86667	0.8
3.68571	116.05782	1.86667	0
3.11429	118.75684	1.86667	0
3.11429	118.75684	1.86667	0.8
3.11429	116.05782	1.86667	0.8
3.11429	118.75684	1.86667	0.8
3.11429	118.75684	1.86667	0
3.11429	116.05782	1.86667	0.8
3.11429	116.05782	1.86667	0
3.11429	116.05782	1.86667	0
3.11429	116.05782	1.86667	0
3.11429	116.05782	1.86667	0.8
3.11429	116.05782	1.86667	0.8
3.11429	118.75684	1.86667	0.8
3.68571	118.75684	1.86667	0.8
3.11429	118.75684	1.33333	0
3.11429	116.05782	1.86667	0.8
3.68571	116.05782	1.86667	0.8
3.11429	116.05782	1.86667	0.8
3.11429	116.05782	1.86667	0
3.11429	116.05782	1.86667	0
3.11429	116.05782	1.86667	0
3.11429	116.05782	1.86667	0
3.11429	116.05782	1.86667	0.8
3.11429	118.75684	1.33333	0.8
3.11429	116.05782	1.86667	0.8
3.11429	116.05782	1.86667	0
3.11429	118.75684	1.86667	0
3.68571	116.05782	1.33333	0.8
3.68571	116.05782	1.86667	0.8
3.11429	116.05782	1.86667	0
3.11429	116.05782	1.33333	0.8
3.11429	116.05782	1.33333	0
3.68571	118.75684	1.33333	0
3.11429	118.75684	1.86667	0.8
3.11429	116.05782	1.86667	0.8
3.11429	116.05782	1.33333	0.8
3.11429	116.05782	1.86667	0
3.11429	116.05782	1.33333	0.8
3.68571	116.05782	1.86667	0.8
3.11429	116.05782	1.86667	0
3.11429	118.75684	1.86667	0
3.11429	116.05782	1.33333	0
3.68571	116.05782	1.33333	0
3.11429	116.05782	1.33333	0
3.11429	116.05782	1.33333	0.8
3.11429	116.05782	1.86667	0
3.11429	116.05782	1.33333	0.8
3.11429	116.05782	1.33333	0
3.11429	116.05782	1.33333	0
3.11429	116.05782	1.33333	0
3.11429	116.05782	1.33333	0
3.11429	116.05782	1.86667	0
3.11429	116.05782	1.86667	0
3.11429	116.05782	1.33333	0
3.68571	116.05782	1.86667	0
3.11429	116.05782	1.86667	0.8
3.11429	116.05782	1.33333	0
3.11429	116.05782	1.33333	0
3.68571	116.05782	1.86667	0.8
3.11429	116.05782	1.86667	0
3.68571	116.05782	1.86667	0.8
3.68571	116.05782	1.86667	0.8
3.11429	116.05782	1.86667	0.8
3.68571	118.75684	1.86667	0
3.68571	116.05782	1.86667	0
3.11429	118.75684	1.86667	0.8
3.11429	116.05782	1.86667	0.8
3.11429	116.05782	1.86667	0
3.11429	116.05782	1.86667	0.8
3.11429	116.05782	2.4	0
3.11429	116.05782	2.4	0.8
3.11429	116.05782	1.86667	0
3.11429	116.05782	1.86667	0
3.11429	116.05782	2.4	0
3.11429	116.05782	2.4	0.8
3.11429	116.05782	2.4	0
2.54286	116.05782	2.4	0.8
3.11429	116.05782	1.86667	0
3.11429	116.05782	2.4	0
3.11429	116.05782	2.4	0.8
3.11429	116.05782	1.86667	0.8
3.11429	116.05782	1.86667	0.8
2.54286	116.05782	1.86667	0.8
3.11429	116.05782	1.86667	0
2.54286	116.05782	1.86667	0.8
3.11429	116.05782	1.86667	0
3.11429	116.05782	1.86667	0
3.11429	116.05782	1.86667	0.8
3.68571	116.05782	1.86667	0
3.11429	116.05782	2.4	0.8
4.25714	116.05782	3.46667	0.8
5.4	116.05782	5.06667	0.8
6.54286	116.05782	6.13333	0
7.68571	116.05782	7.73333	0
8.82857	116.05782	8.8	0
9.97143	116.05782	10.4	0
11.11429	116.05782	12	0
12.25714	116.05782	12.53333	0
13.4	116.05782	14.13333	0
14.54286	116.05782	15.2	0
15.11429	116.05782	16.26667	0
16.82857	116.05782	17.33333	0
17.4	116.05782	17.86667	0
18.54286	116.05782	19.46667	0
19.68571	116.05782	20	0
20.82857	116.05782	20.53333	-0.8
21.4	116.05782	21.6	-0.8
22.54286	116.05782	22.13333	-0.8
23.11429	116.05782	23.73333	-0.8
24.25714	113.35881	24.26667	0
24.82857	113.35881	25.33333	-0.8
25.97143	113.35881	25.86667	-0.8
26.54286	113.35881	26.4	-0.8
27.68571	113.35881	26.93333	-1.6
28.25714	113.35881	27.46667	-0.8
28.82857	113.35881	28.53333	-1.6
29.97143	113.35881	28.53333	-1.6
30.54286	113.35881	29.06667	-1.6
31.11429	113.35881	30.13333	-1.6
31.68571	110.65979	30.13333	-1.6
32.25714	113.35881	30.66667	-1.6
32.82857	110.65979	31.2	-1.6
33.4	113.35881	31.73333	-1.6
33.4	110.65979	31.73333	-1.6
33.97143	110.65979	32.26667	-2.4
34.54286	110.65979	32.26667	-1.6
35.11429	110.65979	32.8	-2.4
35.11429	107.96078	33.33333	-2.4
36.25714	107.96078	32.8	-2.4
35.68571	107.96078	33.33333	-2.4
36.25714	107.96078	33.33333	-2.4
36.82857	107.96078	33.33333	-3.2
36.82857	107.96078	33.33333	-3.2
37.4	107.96078	33.33333	-3.2
37.4	105.26176	34.4	-3.2
37.97143	105.26176	33.33333	-4
37.97143	105.26176	32.8	-4
37.97143	105.26176	32.26667	-4
38.54286	102.56275	31.73333	-4
38.54286	102.56275	30.66667	-4
38.54286	99.86373	30.13333	-4.8
39.11429	99.86373	29.6	-4.8
39.11429	99.86373	29.6	-4.8
39.11429	97.16472	28.53333	-5.6
39.11429	97.16472	28.53333	-5.6
39.11429	97.16472	28	-5.6
39.11429	97.16472	27.46667	-5.6
38.54286	94.4657	27.46667	-5.6
37.97143	94.4657	26.93333	-5.6
37.97143	94.4657	26.93333	-5.6
37.4	94.4657	26.4	-5.6
37.4	91.76669	26.4	-5.6
36.25714	89.06767	25.86667	-5.6
35.68571	89.06767	25.86667	-6.4
35.68571	89.06767	25.33333	-6.4
34.54286	89.06767	25.86667	-7.2
34.54286	86.36866	25.86667	-7.2
33.97143	86.36866	25.33333	-7.2
32.82857	83.66964	25.33333	-6.4
32.25714	80.97063	24.8	-7.2
31.68571	78.27161	24.8	-7.2
31.11429	78.27161	24.8	-7.2
31.11429	78.27161	24.26667	-7.2
30.54286	78.27161	24.26667	-8
30.54286	72.87358	23.73333	-7.2
29.97143	72.87358	23.73333	-8
29.4	72.87358	23.73333	-8
28.82857	70.17457	23.73333	-8
28.82857	70.17457	23.2	-8.8
28.82857	67.47555	22.66667	-8
27.68571	64.77654	22.66667	-8
27.68571	64.77654	22.66667	-8.8
27.68571	62.07752	22.13333	-9.6
27.11429	59.37851	22.13333	-9.6
26.54286	59.37851	22.13333	-9.6
26.54286	56.67949	21.6	-9.6
26.54286	53.98048	21.6	-9.6
25.4	51.28146	21.06667	-9.6
25.4	51.28146	21.06667	-9.6
25.4	48.58245	21.06667	-10.4
24.82857	45.88343	21.06667	-10.4
24.82857	45.88343	21.06667	-9.6
24.82857	40.4854	20.53333	-10.4
23.68571	40.4854	20.53333	-10.4
24.25714	37.78639	20	-11.2
23.68571	37.78639	20	-11.2
23.11429	35.08737	19.46667	-11.2
23.68571	32.38836	19.46667	-11.2
23.11429	29.68934	19.46667	-11.2
22.54286	26.99033	19.46667	-11.2
22.54286	24.29131	18.93333	-11.2
22.54286	24.29131	19.46667	-11.2
21.97143	18.89328	18.93333	-12
21.97143	18.89328	18.93333	-12
21.97143	16.19427	18.4	-12.8
21.97143	13.49525	18.4	-12
21.4	8.09722	17.86667	-12
21.4	8.09722	17.86667	-12.8
21.4	5.39821	17.86667	-12.8
20.82857	2.69919	17.86667	-12.8
20.25714	1.80E-04	17.33333	-12
19.68571	-2.69884	16.8	-12.8
19.11429	-5.39785	16.8	-12
19.11429	-8.09686	16.26667	-12
19.11429	-8.09686	16.26667	-12
18.54286	-10.79588	15.73333	-12
18.54286	-13.49489	15.73333	-11.2
18.54286	-16.19391	15.2	-11.2
17.97143	-18.89292	15.2	-11.2
17.97143	-21.59194	15.2	-11.2
17.97143	-24.29095	15.2	-11.2
17.97143	-24.29095	14.66667	-11.2
17.97143	-26.98997	15.2	-10.4
18.54286	-29.68898	14.66667	-11.2
17.97143	-32.388	14.66667	-10.4
17.97143	-32.388	14.13333	-10.4
17.97143	-35.08701	14.13333	-10.4
17.4	-40.48504	13.6	-10.4
17.4	-40.48504	14.13333	-9.6
17.97143	-43.18406	14.13333	-10.4
17.4	-43.18406	13.6	-9.6
17.4	-45.88307	13.6	-9.6
17.4	-48.58209	13.6	-9.6
17.4	-51.2811	13.6	-8.8
17.4	-51.2811	13.6	-8.8
17.4	-53.98012	13.6	-8.8
17.4	-56.67913	13.06667	-8.8
16.82857	-56.67913	13.6	-8.8
17.4	-59.37815	13.06667	-8.8
17.4	-62.07716	13.06667	-8.8
17.4	-64.77618	13.06667	-8
17.4	-64.77618	13.06667	-8
17.4	-64.77618	13.06667	-8
17.4	-70.17421	12.53333	-8
16.82857	-70.17421	12.53333	-8
17.4	-70.17421	12.53333	-8
17.4	-72.87322	12.53333	-8
16.82857	-72.87322	12.53333	-7.2
17.4	-78.27125	12.53333	-7.2
17.4	-75.57224	12.53333	-7.2
17.4	-78.27125	12.53333	-7.2
16.82857	-80.97027	12.53333	-7.2
17.4	-80.97027	12.53333	-6.4
17.4	-80.97027	12.53333	-7.2
17.4	-83.66928	12	-6.4
17.4	-83.66928	12	-6.4
17.4	-86.3683	12	-6.4
16.82857	-89.06731	12	-6.4
16.82857	-89.06731	12.53333	-5.6
16.82857	-89.06731	12	-5.6
16.82857	-91.76633	12	-5.6
16.82857	-91.76633	12	-5.6
16.82857	-91.76633	12	-5.6
16.82857	-94.46534	12	-5.6
16.82857	-97.16436	11.46667	-5.6
16.82857	-97.16436	11.46667	-5.6
16.82857	-97.16436	11.46667	-4.8
16.82857	-99.86337	11.46667	-4.8
16.82857	-97.16436	12	-4.8
16.82857	-99.86337	11.46667	-4.8
16.82857	-99.86337	11.46667	-4.8
16.82857	-99.86337	11.46667	-4.8
16.82857	-99.86337	10.93333	-4
16.82857	-105.2614	11.46667	-4
16.25714	-102.56239	10.93333	-4
16.25714	-105.2614	10.93333	-4
16.82857	-105.2614	10.93333	-3.2
16.25714	-107.96042	10.93333	-3.2
16.25714	-105.2614	10.93333	-3.2
15.68571	-107.96042	10.93333	-3.2
16.25714	-107.96042	10.93333	-3.2
16.25714	-107.96042	10.93333	-3.2
15.68571	-107.96042	10.93333	-3.2
15.68571	-107.96042	10.93333	-3.2
15.11429	-110.65943	10.4	-2.4
15.11429	-110.65943	10.4	-2.4
15.11429	-110.65943	10.4	-2.4
15.11429	-110.65943	10.4	-2.4
15.11429	-110.65943	10.4	-2.4
13.97143	-113.35845	10.4	-1.6
13.97143	-113.35845	10.4	-1.6
13.97143	-113.35845	9.86667	-1.6
13.4	-113.35845	9.86667	-1.6
13.4	-113.35845	9.33333	-1.6
12.82857	-113.35845	9.33333	-0.8
12.82857	-113.35845	9.33333	-1.6
12.25714	-113.35845	8.8	-1.6
11.68571	-113.35845	8.8	-0.8
11.68571	-116.05746	8.8	-0.8
11.11429	-116.05746	8.26667	-0.8
10.54286	-113.35845	8.26667	0
9.97143	-116.05746	7.2	-0.8
9.97143	-116.05746	6.66667	-0.8
8.82857	-116.05746	6.66667	0
8.25714	-116.05746	6.13333	0
7.68571	-116.05746	5.6	0
7.11429	-116.05746	5.06667	0
5.97143	-116.05746	4.53333	0
5.4	-116.05746	4	0
4.82857	-116.05746	2.93333	0
3.68571	-118.75648	2.4	0
2.54286	-116.05746	1.33333	0.8
1.97143	-118.75648	0.26667	0
0.82857	-118.75648	-0.26667	0.8
0.25714	-116.05746	-1.33333	0.8
0.25714	-116.05746	-1.33333	0.8
-0.31429	-116.05746	-1.86667	0.8
-0.31429	-116.05746	-1.86667	0.8
-0.31429	-116.05746	-1.86667	0
-0.88571	-116.05746	-1.86667	0
-0.88571	-116.05746	-1.86667	0.8
-0.88571	-116.05746	-1.86667	0.8
-0.31429	-116.05746	-1.86667	0.8
-0.88571	-116.05746	-1.86667	0.8
-0.88571	-116.05746	-1.86667	0.8
-0.88571	-116.05746	-2.4	0
-0.88571	-116.05746	-1.86667	0.8
-0.88571	-116.05746	-2.4	0
-0.88571	-116.05746	-2.4	0
-0.88571	-116.05746	-2.4	0.8
-0.88571	-116.05746	-2.4	0
-0.88571	-116.05746	-2.4	0.8
-0.88571	-116.05746	-2.4	0.8
-0.88571	-116.05746	-2.93333	0
-0.88571	-116.05746	-2.4	0.8
-0.88571	-116.05746	-2.93333	0
-0.88571	-116.05746	-2.93333	0
-0.88571	-116.05746	-2.4	0.8
-1.45714	-116.05746	-2.4	0.8
-0.88571	-113.35845	-2.4	0.8
-1.45714	-116.05746	-2.4	0.8
-1.45714	-116.05746	-2.4	0
-0.88571	-116.05746	-2.4	0
-0.88571	-116.05746	-2.4	0.8
-0.88571	-116.05746	-2.4	0
-1.45714	-116.05746	-2.4	0.8
-1.45714	-116.05746	-2.4	0
-1.45714	-116.05746	-2.4	0
-1.45714	-116.05746	-2.4	0
-1.45714	-116.05746	-2.4	0.8
-1.45714	-116.05746	-2.4	0.8
-1.45714	-116.05746	-2.4	0.8
-1.45714	-116.05746	-2.4	0
-1.45714	-116.05746	-2.4	0.8
-1.45714	-116.05746	-2.4	0
-1.45714	-116.05746	-2.4	0.8
-1.45714	-116.05746	-1.86667	0.8
-1.45714	-113.35845	-2.4	0.8
-1.45714	-116.05746	-2.4	0
-1.45714	-116.05746	-2.4	0
-1.45714	-116.05746	-2.4	0.8
-2.02857	-116.05746	-2.4	0
-1.45714	-116.05746	-2.4	0
-1.45714	-116.05746	-2.4	0.8
-2.02857	-116.05746	-2.4	0.8
-1.45714	-113.35845	-2.4	0.8
-2.02857	-113.35845	-2.4	0.8
-2.02857	-116.05746	-2.4	0.8
-1.45714	-113.35845	-2.4	0.8
-1.45714	-113.35845	-2.4	0.8
-1.45714	-116.05746	-2.4	0
-2.02857	-113.35845	-2.4	0.8
-1.45714	-116.05746	-2.4	0
-2.02857	-116.05746	-2.4	0.8
-1.45714	-116.05746	-2.93333	0.8
-1.45714	-113.35845	-2.4	0
-2.02857	-116.05746	-2.4	0
-1.45714	-116.05746	-2.93333	0.8
-2.02857	-113.35845	-2.93333	0
-1.45714	-113.35845	-2.4	0
-1.45714	-113.35845	-2.4	0.8
-1.45714	-113.35845	-2.4	0.8
-1.45714	-116.05746	-2.4	0
-2.02857	-116.05746	-2.4	0
-1.45714	-113.35845	-2.4	0.8
-1.45714	-113.35845	-2.4	0.8
-2.02857	-116.05746	-2.4	0.8
-1.45714	-113.35845	-2.4	0.8
-1.45714	-113.35845	-2.4	0.8
-1.45714	-113.35845	-2.4	0
-1.45714	-113.35845	-2.4	0
-1.45714	-116.05746	-2.4	0.8
-1.45714	-116.05746	-2.4	0
-1.45714	-116.05746	-2.4	0
-1.45714	-113.35845	-2.4	0
-1.45714	-113.35845	-2.4	0
-1.45714	-116.05746	-2.93333	0.8
-1.45714	-116.05746	-2.4	0
-1.45714	-113.35845	-2.4	0
-1.45714	-113.35845	-2.4	0
-1.45714	-113.35845	-2.4	0
-1.45714	-116.05746	-2.4	0
-1.45714	-116.05746	-2.93333	0
-1.45714	-113.35845	-1.86667	0.8
-1.45714	-116.05746	-2.93333	0.8
-1.45714	-113.35845	-2.4	0
-1.45714	-116.05746	-2.93333	0
-1.45714	-113.35845	-2.4	0.8
-1.45714	-113.35845	-2.4	0
-1.45714	-116.05746	-2.4	0.8
-1.45714	-113.35845	-2.4	0
-1.45714	-113.35845	-2.4	0
-2.02857	-116.05746	-2.4	0
-1.45714	-113.35845	-2.4	0.8
-2.02857	-116.05746	-2.4	0.8
-2.02857	-113.35845	-2.4	0
-2.02857	-113.35845	-2.4	0
-1.45714	-116.05746	-2.4	0.8
-2.02857	-116.05746	-2.4	0.8
-1.45714	-116.05746	-2.4	0.8
-2.02857	-116.05746	-2.4	0.8
-2.02857	-113.35845	-2.93333	0
-1.45714	-113.35845	-2.4	0.8
-2.6	-113.35845	-2.4	0
-2.02857	-113.35845	-2.4	0.8
-2.02857	-113.35845	-2.4	0.8
-2.02857	-113.35845	-2.4	0
-2.02857	-116.05746	-2.4	0
-2.6	-116.05746	-2.4	0
-2.6	-113.35845	-2.4	0.8
-2.6	-116.05746	-2.4	0
-2.02857	-113.35845	-2.93333	0.8
-2.02857	-113.35845	-2.4	0.8
-1.45714	-113.35845	-2.4	0
-2.02857	-113.35845	-2.4	0
-2.02857	-113.35845	-2.4	0
-2.02857	-113.35845	-2.4	0.8
-2.02857	-113.35845	-2.4	0
-1.45714	-113.35845	-2.93333	0.8
-2.02857	-116.05746	-2.4	0.8
-1.45714	-113.35845	-2.4	0.8
-2.02857	-116.05746	-2.4	0
-2.02857	-113.35845	-2.4	0
-1.45714	-113.35845	-2.4	0
-2.02857	-113.35845	-2.4	0.8
-1.45714	-113.35845	-2.4	0
-2.02857	-113.35845	-2.4	0.8
-1.45714	-113.35845	-2.4	0.8
-2.02857	-113.35845	-2.4	0
-1.45714	-113.35845	-2.4	0
-2.02857	-113.35845	-2.4	0.8
-2.02857	-113.35845	-2.4	0.8
-2.02857	-113.35845	-2.4	0
-2.02857	-113.35845	-2.4	0
-2.02857	-113.35845	-2.4	0
-2.02857	-113.35845	-2.4	0.8
-2.02857	-110.65943	-2.4	0
-2.02857	-113.35845	-1.86667	0
-1.45714	-113.35845	-2.4	0
-2.02857	-113.35845	-2.4	0.8
-1.45714	-113.35845	-2.4	0
-1.45714	-113.35845	-2.4	0
-2.02857	-113.35845	-2.4	0
-2.02857	-116.05746	-2.4	0.8
-2.02857	-113.35845	-2.4	0.8
-1.45714	-113.35845	-2.4	0
-1.45714	-113.35845	-2.4	0.8
-2.02857	-113.35845	-2.4	0.8
-2.02857	-113.35845	-2.4	0
-2.02857	-113.35845	-1.86667	0.8
-1.45714	-116.05746	-2.4	0.8
-1.45714	-113.35845	-2.4	0.8
-2.02857	-113.35845	-2.4	0
-2.02857	-113.35845	-2.4	0
-2.6	-113.35845	-2.93333	0.8
-3.17143	-113.35845	-4.53333	0.8
-4.31429	-113.35845	-5.6	0.8
-6.02857	-113.35845	-7.2	0
-7.74286	-113.35845	-8.26667	0.8
-8.31429	-113.35845	-9.33333	0
-10.02857	-113.35845	-10.93333	0.8
-11.17143	-116.05746	-12	1.6
-12.31429	-113.35845	-13.06667	0.8
-13.45714	-113.35845	-14.13333	0.8
-14.6	-113.35845	-15.2	0.8
-15.74286	-113.35845	-16.26667	0.8
-16.88571	-113.35845	-17.33333	0.8
-17.45714	-113.35845	-18.4	0.8
-18.6	-110.65943	-18.93333	1.6
-19.17143	-113.35845	-20	1.6
-20.88571	-113.35845	-21.06667	1.6
-21.45714	-113.35845	-21.6	1.6
-22.6	-113.35845	-22.13333	1.6
-23.17143	-110.65943	-22.66667	1.6
-23.74286	-113.35845	-23.73333	2.4
-24.31429	-110.65943	-24.26667	1.6
-25.45714	-113.35845	-25.33333	1.6
-26.6	-110.65943	-25.86667	2.4
-27.17143	-110.65943	-26.4	2.4
-28.31429	-110.65943	-26.93333	2.4
-28.31429	-110.65943	-27.46667	2.4
-28.88571	-110.65943	-27.46667	2.4
-29.45714	-107.96042	-28	2.4
-30.02857	-110.65943	-28.53333	2.4
-31.17143	-107.96042	-29.06667	2.4
-31.17143	-110.65943	-29.6	2.4
-34.02857	-107.96042	-29.6	2.4
-35.17143	-107.96042	-30.13333	2.4
-35.74286	-107.96042	-30.66667	3.2
-36.31429	-107.96042	-31.2	3.2
-36.88571	-107.96042	-31.2	3.2
-37.45714	-107.96042	-31.2	3.2
-37.45714	-105.2614	-31.2	4
-38.02857	-107.96042	-31.73333	4
-38.02857	-105.2614	-31.73333	4
-38.02857	-105.2614	-31.2	4
-38.6	-102.56239	-31.73333	4.8
-39.17143	-105.2614	-31.2	4.8
-38.6	-102.56239	-31.2	4.8
-39.17143	-102.56239	-31.2	4.8
-39.17143	-102.56239	-30.66667	4.8
-39.74286	-102.56239	-30.13333	4.8
-39.17143	-99.86337	-29.6	5.6
-39.74286	-99.86337	-29.06667	5.6
-39.74286	-99.86337	-28.53333	5.6
-39.74286	-99.86337	-28	5.6
-40.31429	-97.16436	-28	5.6
-40.31429	-97.16436	-27.46667	5.6
-39.74286	-97.16436	-27.46667	6.4
-39.74286	-97.16436	-28	6.4
-40.31429	-94.46534	-27.46667	6.4
-39.74286	-94.46534	-26.93333	7.2
-39.17143	-94.46534	-26.93333	7.2
-39.17143	-91.76633	-26.93333	7.2
-38.6	-91.76633	-26.4	7.2
-37.45714	-89.06731	-25.86667	8
-37.45714	-89.06731	-25.86667	8
-36.88571	-89.06731	-25.86667	8
-36.31429	-86.3683	-25.86667	8
-35.17143	-86.3683	-25.33333	8
-35.17143	-83.66928	-25.33333	8
-35.17143	-83.66928	-25.33333	8
-34.02857	-80.97027	-24.8	8
-33.45714	-80.97027	-24.8	8
-32.88571	-80.97027	-24.26667	8.8
-32.88571	-78.27125	-24.26667	8
-32.31429	-75.57224	-24.26667	8.8
-31.74286	-75.57224	-23.73333	8.8
-31.17143	-72.87322	-23.2	9.6
-31.17143	-72.87322	-23.2	8.8
-30.6	-70.17421	-22.66667	8.8
-30.02857	-70.17421	-22.66667	9.6
-30.02857	-67.47519	-22.66667	9.6
-29.45714	-64.77618	-22.66667	9.6
-29.45714	-62.07716	-22.13333	10.4
-28.31429	-62.07716	-22.13333	9.6
-28.31429	-59.37815	-21.6	10.4
-27.74286	-59.37815	-21.6	10.4
-27.74286	-56.67913	-21.6	10.4
-27.17143	-56.67913	-21.6	10.4
-27.17143	-51.2811	-21.06667	10.4
-26.6	-51.2811	-21.06667	11.2
-26.6	-48.58209	-20.53333	12
-26.02857	-48.58209	-20.53333	12
-25.45714	-45.88307	-20	11.2
-25.45714	-43.18406	-20	12
-24.88571	-40.48504	-20	12
-24.31429	-40.48504	-20	12
-24.31429	-37.78603	-19.46667	12
-23.74286	-35.08701	-19.46667	12
-23.74286	-32.388	-18.93333	12.8
-23.74286	-29.68898	-18.93333	12
-23.17143	-26.98997	-18.93333	12
-22.6	-24.29095	-18.4	12.8
-22.6	-24.29095	-18.4	12.8
-22.02857	-21.59194	-18.4	12.8
-21.45714	-18.89292	-18.4	13.6
-21.45714	-16.19391	-18.4	13.6
-20.88571	-13.49489	-17.86667	12.8
-20.31429	-10.79588	-17.33333	13.6
-20.31429	-10.79588	-17.33333	13.6
-20.31429	-5.39785	-17.33333	13.6
-19.74286	-2.69884	-16.8	13.6
-19.17143	-2.70E+00	-16.8	13.6
-19.17143	1.80E-04	-16.26667	13.6
-18.6	5.39821	-15.73333	13.6
-18.6	5.39821	-15.2	13.6
-18.02857	8.09722	-15.73333	12.8
-18.02857	13.49525	-15.2	12.8
-17.45714	13.49525	-15.2	12.8
-17.45714	16.19427	-15.2	12
-17.45714	18.89328	-15.2	12
-17.45714	21.5923	-14.66667	12
-17.45714	21.5923	-14.66667	12
-17.45714	24.29131	-14.66667	11.2
-16.88571	26.99033	-14.13333	12
-17.45714	29.68934	-14.13333	12
-16.88571	29.68934	-14.13333	12
-16.88571	32.38836	-14.13333	11.2
-16.88571	37.78639	-13.6	11.2
-16.88571	37.78639	-13.6	12
-16.88571	40.4854	-13.6	10.4
-16.88571	40.4854	-13.6	10.4
-16.88571	43.18442	-13.6	10.4
-16.31429	45.88343	-13.06667	10.4
-16.31429	48.58245	-13.06667	10.4
-16.31429	48.58245	-13.06667	10.4
-16.31429	51.28146	-13.06667	10.4
-16.31429	51.28146	-12.53333	10.4
-16.31429	53.98048	-13.06667	10.4
-16.31429	56.67949	-13.06667	9.6
-16.31429	59.37851	-13.06667	9.6
-16.31429	59.37851	-13.06667	9.6
-16.31429	59.37851	-12.53333	9.6
-16.31429	64.77654	-13.06667	8.8
-16.31429	67.47555	-13.06667	9.6
-16.88571	67.47555	-12.53333	8.8
-16.31429	67.47555	-13.06667	8.8
-16.31429	70.17457	-12.53333	8.8
-16.31429	70.17457	-12.53333	8.8
-16.31429	72.87358	-12.53333	8.8
-16.31429	75.5726	-12.53333	8
-16.31429	75.5726	-12.53333	8
-16.31429	75.5726	-12.53333	8
-16.31429	78.27161	-12.53333	8
-16.31429	78.27161	-12.53333	8
-16.31429	80.97063	-12.53333	8
-16.31429	83.66964	-12.53333	7.2
-16.31429	83.66964	-12	8
-16.31429	86.36866	-12.53333	8
-16.31429	86.36866	-12	7.2
-16.31429	89.06767	-12.53333	7.2
-15.74286	89.06767	-12	7.2
-16.31429	89.06767	-12	7.2
-15.74286	91.76669	-12	6.4
-16.31429	91.76669	-12	7.2
-16.31429	94.4657	-12	6.4
-15.74286	97.16472	-12	6.4
-15.74286	97.16472	-12	5.6
-16.31429	94.4657	-11.46667	6.4
-15.74286	97.16472	-12	5.6
-15.74286	97.16472	-11.46667	5.6
-16.31429	99.86373	-12	5.6
-15.74286	99.86373	-11.46667	5.6
-15.74286	99.86373	-11.46667	5.6
-15.74286	102.56275	-11.46667	5.6
-15.74286	102.56275	-11.46667	4.8
-15.74286	102.56275	-11.46667	4.8
-15.74286	105.26176	-10.93333	4.8
-15.74286	105.26176	-11.46667	4.8
-15.17143	105.26176	-10.93333	4.8
-15.17143	107.96078	-10.93333	4.8
-15.74286	107.96078	-10.93333	4
-15.74286	107.96078	-10.93333	4
-15.17143	107.96078	-10.93333	4
-15.17143	107.96078	-10.93333	4
-14.6	110.65979	-10.93333	4
-14.6	110.65979	-10.93333	3.2
-14.6	110.65979	-10.93333	3.2
-14.6	110.65979	-10.93333	3.2
-14.6	110.65979	-10.4	3.2
-14.02857	110.65979	-10.4	3.2
-14.02857	110.65979	-9.86667	3.2
-14.02857	113.35881	-9.86667	2.4
-13.45714	113.35881	-10.4	3.2
-13.45714	113.35881	-10.4	2.4
-12.88571	113.35881	-10.4	2.4
-12.88571	116.05782	-9.86667	2.4
-12.31429	113.35881	-9.33333	2.4
-11.74286	116.05782	-9.33333	2.4
-11.74286	116.05782	-9.33333	1.6
-11.17143	116.05782	-8.8	1.6
-10.6	116.05782	-8.8	1.6
-10.02857	116.05782	-8.8	1.6
-9.45714	116.05782	-8.26667	1.6
-9.45714	116.05782	-7.73333	1.6
-8.88571	116.05782	-7.73333	1.6
-8.31429	116.05782	-7.2	1.6
-7.74286	116.05782	-6.66667	0.8
-7.17143	116.05782	-6.66667	0.8
-6.02857	116.05782	-6.13333	0.8
-6.02857	116.05782	-5.6	0.8
-4.88571	116.05782	-5.06667	0.8
-4.31429	116.05782	-4	0.8
-3.17143	116.05782	-3.46667	0.8
-2.6	116.05782	-2.93333	0.8
-1.45714	116.05782	-1.86667	0.8
-0.31429	116.05782	-1.33333	0.8
0.82857	116.05782	-0.26667	0.8
1.4	116.05782	0.26667	0
1.97143	116.05782	1.33333	0
1.97143	116.05782	1.33333	0
1.97143	116.05782	1.33333	0.8
1.97143	116.05782	1.33333	0
2.54286	116.05782	1.33333	0
1.97143	116.05782	1.33333	0.8
2.54286	116.05782	1.33333	0
2.54286	116.05782	1.33333	0
2.54286	116.05782	1.33333	0.8
2.54286	116.05782	1.86667	0.8
2.54286	116.05782	1.86667	0.8
2.54286	116.05782	1.86667	0.8
2.54286	116.05782	1.86667	0
2.54286	116.05782	1.86667	0
3.11429	116.05782	1.86667	0
3.11429	116.05782	1.86667	0
3.11429	116.05782	1.86667	0
3.11429	113.35881	1.33333	0
3.11429	116.05782	1.86667	0
3.11429	116.05782	1.33333	0.8
3.11429	116.05782	1.86667	0
3.11429	116.05782	1.86667	0
3.11429	116.05782	1.86667	0.8
3.11429	116.05782	1.86667	0
3.11429	116.05782	1.86667	0
3.11429	116.05782	1.86667	0.8
3.11429	116.05782	1.86667	0
3.11429	113.35881	1.33333	0
3.11429	116.05782	1.86667	0.8
3.68571	116.05782	1.86667	0.8
3.11429	116.05782	1.86667	0
3.68571	116.05782	1.86667	0
3.11429	116.05782	1.86667	0
3.11429	113.35881	1.86667	0
3.68571	116.05782	1.86667	0
3.68571	116.05782	1.86667	0
3.11429	116.05782	1.86667	0
3.68571	116.05782	1.86667	0
3.11429	113.35881	1.86667	0
3.68571	116.05782	1.86667	0
3.68571	116.05782	1.86667	0.8
3.11429	116.05782	1.86667	0
3.11429	116.05782	1.86667	0
3.11429	116.05782	1.86667	0.8
3.11429	116.05782	1.86667	0.8
3.11429	113.35881	1.86667	0.8
3.68571	116.05782	1.86667	0
3.68571	116.05782	1.86667	0
3.11429	113.35881	1.86667	0
3.68571	116.05782	1.86667	0
3.68571	116.05782	1.86667	0
3.68571	116.05782	1.86667	0
3.68571	116.05782	1.86667	0.8
3.68571	116.05782	1.86667	0
3.68571	113.35881	1.86667	0
3.68571	113.35881	1.33333	0.8
3.68571	116.05782	1.86667	0
3.68571	113.35881	1.86667	0
3.68571	113.35881	1.86667	0
3.68571	116.05782	1.86667	0.8
3.11429	113.35881	1.86667	0.8
3.68571	113.35881	1.86667	0
3.68571	116.05782	1.86667	0.8
3.68571	116.05782	1.86667	0.8
3.11429	113.35881	1.86667	0.8
3.68571	113.35881	1.86667	0
3.68571	113.35881	2.4	0
3.11429	116.05782	1.86667	0.8
3.68571	116.05782	1.86667	0
3.68571	116.05782	1.86667	0.8
3.68571	113.35881	1.86667	0.8
3.68571	113.35881	1.86667	0
3.68571	113.35881	1.86667	0.8
3.68571	116.05782	1.86667	0
3.68571	116.05782	1.86667	0
3.68571	113.35881	1.86667	0.8
3.68571	116.05782	1.86667	0.8
3.68571	113.35881	1.86667	0.8
3.11429	113.35881	1.33333	0
3.68571	116.05782	1.86667	0
3.68571	113.35881	2.4	0
3.68571	113.35881	1.86667	0
3.68571	113.35881	1.86667	0.8
3.68571	116.05782	1.86667	0
3.68571	113.35881	1.86667	0
3.68571	113.35881	1.86667	0
3.68571	113.35881	1.86667	0
3.68571	113.35881	1.86667	0
3.68571	116.05782	1.86667	0
3.68571	113.35881	1.86667	0.8
3.68571	113.35881	1.86667	0
3.68571	113.35881	1.86667	0
3.68571	116.05782	2.4	0.8
3.68571	113.35881	1.86667	0
3.68571	113.35881	1.86667	0
3.11429	113.35881	1.86667	0.8
3.68571	113.35881	1.86667	0
3.68571	110.65979	1.86667	0
3.68571	116.05782	2.4	0.8
3.68571	113.35881	1.86667	0
3.68571	113.35881	1.86667	0
3.68571	116.05782	1.86667	0.8
3.68571	116.05782	2.4	0
3.68571	113.35881	2.4	0.8
3.68571	113.35881	2.4	0
3.68571	113.35881	1.86667	0.8
3.68571	116.05782	1.86667	0
3.11429	113.35881	2.4	0
3.68571	113.35881	2.4	0
3.68571	113.35881	1.86667	0.8
3.68571	113.35881	2.4	0.8
3.68571	113.35881	1.86667	0.8
3.68571	113.35881	1.86667	0.8
3.68571	116.05782	2.4	0.8
3.68571	113.35881	1.86667	0
3.11429	113.35881	1.86667	0.8
3.68571	113.35881	1.86667	0.8
3.68571	113.35881	2.4	0
3.68571	113.35881	1.86667	0
3.68571	113.35881	1.86667	0.8
3.68571	113.35881	1.86667	0.8
3.68571	113.35881	1.86667	0.8
3.68571	113.35881	2.4	0
3.68571	113.35881	2.4	0.8
3.68571	113.35881	1.86667	0
3.68571	110.65979	1.86667	0
3.68571	113.35881	1.86667	0
3.68571	113.35881	1.86667	0
3.68571	113.35881	1.86667	0
3.68571	110.65979	1.86667	0
3.68571	113.35881	1.86667	0
3.68571	113.35881	1.86667	0
3.68571	113.35881	1.86667	0.8
3.68571	113.35881	1.86667	0.8
3.68571	113.35881	1.86667	0
3.11429	113.35881	1.33333	0.8
3.68571	116.05782	1.33333	0
3.11429	113.35881	1.86667	0.8
3.68571	113.35881	1.86667	0.8
3.68571	113.35881	1.86667	0
3.68571	116.05782	1.33333	0
3.68571	113.35881	1.33333	0
3.68571	113.35881	1.33333	0
3.11429	113.35881	1.33333	0
3.11429	113.35881	1.33333	0
3.68571	113.35881	1.33333	0
3.68571	113.35881	1.33333	0
3.11429	113.35881	1.33333	0.8
3.11429	113.35881	1.33333	0.8
3.68571	113.35881	1.86667	0
3.11429	113.35881	1.86667	0.8
3.68571	113.35881	1.86667	0
3.68571	113.35881	1.86667	0.8
3.68571	113.35881	1.86667	0
3.68571	113.35881	2.4	0.8
3.68571	113.35881	1.86667	0.8
3.11429	113.35881	1.86667	0
3.68571	110.65979	1.86667	0
3.68571	113.35881	1.86667	0.8
3.68571	110.65979	1.86667	0
3.68571	113.35881	1.86667	0.8
3.68571	113.35881	1.86667	0
3.68571	113.35881	1.86667	0.8
3.68571	113.35881	1.86667	0
3.68571	113.35881	2.4	0
4.82857	113.35881	4	0
6.54286	113.35881	5.6	0
7.68571	110.65979	6.66667	0
8.82857	113.35881	7.73333	0
9.97143	113.35881	8.8	0
11.11429	110.65979	10.4	0
12.25714	113.35881	12	0
13.4	113.35881	13.6	0
14.54286	110.65979	14.66667	0
16.25714	113.35881	15.73333	0
16.82857	113.35881	16.8	0
17.97143	113.35881	17.86667	0
19.11429	113.35881	19.46667	0
19.68571	110.65979	20	0
20.82857	113.35881	21.06667	-0.8
21.97143	110.65979	22.13333	0
23.11429	110.65979	22.66667	-0.8
23.68571	113.35881	24.26667	-0.8
24.82857	110.65979	24.8	0
25.97143	113.35881	25.86667	-0.8
26.54286	110.65979	26.93333	-0.8
27.11429	110.65979	26.93333	-0.8
28.25714	110.65979	28	-0.8
28.25714	110.65979	28.53333	-0.8
29.4	110.65979	29.06667	-0.8
29.97143	107.96078	29.6	-0.8
31.11429	110.65979	30.66667	-1.6
31.11429	107.96078	31.2	-0.8
31.68571	107.96078	31.73333	-1.6
32.82857	110.65979	32.26667	-1.6
33.4	107.96078	32.26667	-0.8
33.97143	107.96078	32.26667	-1.6
34.54286	107.96078	31.73333	-2.4
35.11429	107.96078	32.26667	-1.6
35.68571	107.96078	32.26667	-2.4
36.25714	107.96078	32.26667	-2.4
36.25714	107.96078	32.26667	-2.4
36.82857	105.26176	32.8	-2.4
36.82857	105.26176	32.8	-2.4
37.4	107.96078	33.33333	-2.4
37.97143	105.26176	33.33333	-3.2
37.97143	105.26176	33.33333	-3.2
37.97143	102.56275	33.33333	-3.2
38.54286	102.56275	33.33333	-3.2
39.11429	102.56275	33.33333	-4
39.11429	102.56275	33.33333	-3.2
39.11429	99.86373	32.26667	-4
39.11429	102.56275	32.26667	-4
39.68571	99.86373	31.73333	-4
39.68571	97.16472	30.66667	-4
39.68571	97.16472	30.66667	-4.8
40.25714	97.16472	30.13333	-4.8
40.25714	97.16472	29.6	-4.8
39.68571	94.4657	29.06667	-5.6
40.25714	97.16472	28.53333	-4.8
40.25714	94.4657	28.53333	-4.8
39.68571	91.76669	28	-5.6
39.68571	94.4657	27.46667	-5.6
39.68571	91.76669	26.93333	-5.6
39.11429	89.06767	26.93333	-5.6
38.54286	89.06767	26.93333	-5.6
38.54286	89.06767	26.93333	-5.6
37.97143	86.36866	26.93333	-6.4
37.4	86.36866	26.4	-6.4
36.25714	86.36866	25.86667	-6.4
36.25714	83.66964	25.33333	-6.4
35.68571	83.66964	25.33333	-6.4
35.68571	80.97063	24.8	-6.4
35.11429	78.27161	24.8	-7.2
34.54286	78.27161	24.8	-7.2
33.97143	78.27161	24.8	-7.2
33.4	75.5726	24.26667	-7.2
32.82857	72.87358	24.26667	-7.2
33.4	72.87358	23.73333	-7.2
32.82857	70.17457	24.26667	-7.2
32.25714	70.17457	23.73333	-8
31.68571	67.47555	23.2	-8
31.68571	67.47555	23.2	-8
31.11429	64.77654	23.2	-8
31.11429	62.07752	22.66667	-8.8
29.97143	62.07752	22.66667	-8
29.97143	59.37851	22.13333	-8.8
29.4	56.67949	22.13333	-8.8
29.4	56.67949	22.13333	-8.8
28.82857	53.98048	21.6	-8.8
28.82857	53.98048	21.6	-9.6
28.25714	51.28146	21.6	-9.6
27.68571	48.58245	21.06667	-9.6
27.11429	48.58245	21.06667	-9.6
27.11429	45.88343	21.06667	-9.6
25.97143	43.18442	20.53333	-10.4
25.97143	40.4854	20.53333	-10.4
25.4	40.4854	20	-10.4
25.4	40.4854	20.53333	-10.4
24.82857	35.08737	20	-11.2
24.25714	32.38836	19.46667	-11.2
24.25714	32.38836	19.46667	-11.2
24.25714	29.68934	19.46667	-11.2
24.25714	24.29131	18.93333	-11.2
23.68571	24.29131	18.93333	-11.2
23.68571	21.5923	18.93333	-11.2
23.11429	18.89328	18.4	-12
23.11429	18.89328	18.4	-12
22.54286	13.49525	17.86667	-12
21.97143	13.49525	17.86667	-12
21.97143	10.79624	17.86667	-12
21.4	8.09722	17.86667	-12.8
21.4	5.39821	17.86667	-12.8
21.4	2.69919	17.33333	-12.8
20.25714	1.80E-04	16.8	-12.8
20.25714	-2.69884	16.8	-12.8
19.68571	-5.39785	16.26667	-12
19.68571	-8.09686	16.26667	-12
19.68571	-10.79588	15.73333	-12
19.11429	-10.79588	15.73333	-12
18.54286	-16.19391	15.2	-12
18.54286	-16.19391	15.2	-12
18.54286	-18.89292	15.2	-11.2
18.54286	-21.59194	14.66667	-11.2
18.54286	-24.29095	14.66667	-11.2
17.97143	-26.98997	14.66667	-11.2
17.97143	-29.68898	14.66667	-11.2
17.97143	-32.388	14.13333	-10.4
18.54286	-32.388	14.13333	-10.4
17.97143	-35.08701	13.6	-10.4
17.97143	-37.78603	14.13333	-10.4
17.97143	-40.48504	13.6	-10.4
17.97143	-40.48504	14.13333	-10.4
17.97143	-43.18406	13.6	-9.6
17.97143	-45.88307	13.6	-9.6
17.97143	-48.58209	13.6	-9.6
17.97143	-48.58209	13.6	-9.6
17.4	-51.2811	13.6	-9.6
17.97143	-53.98012	13.06667	-9.6
17.4	-53.98012	13.06667	-8.8
17.97143	-53.98012	13.06667	-9.6
17.4	-56.67913	13.06667	-8.8
17.4	-59.37815	13.06667	-8.8
17.97143	-59.37815	13.06667	-8.8
17.4	-62.07716	12.53333	-8.8
17.4	-64.77618	12.53333	-8
17.4	-67.47519	12.53333	-8.8
17.4	-67.47519	12.53333	-8
17.4	-70.17421	12.53333	-8
17.4	-72.87322	12.53333	-8
17.4	-72.87322	12.53333	-7.2
16.82857	-75.57224	12.53333	-8
17.4	-75.57224	12.53333	-7.2
17.4	-75.57224	12	-7.2
17.4	-78.27125	12.53333	-7.2
17.4	-80.97027	12	-7.2
17.4	-80.97027	12.53333	-6.4
17.4	-80.97027	12	-7.2
17.4	-83.66928	12	-6.4
17.4	-86.3683	12	-6.4
17.4	-86.3683	12	-5.6
17.4	-89.06731	12	-6.4
17.4	-89.06731	12	-6.4
17.4	-89.06731	12	-5.6
17.4	-91.76633	12	-5.6
17.4	-91.76633	12	-5.6
16.82857	-94.46534	12	-5.6
16.82857	-94.46534	11.46667	-5.6
17.4	-97.16436	11.46667	-5.6
16.82857	-97.16436	11.46667	-5.6
16.82857	-97.16436	11.46667	-4.8
16.82857	-99.86337	11.46667	-5.6
16.82857	-99.86337	11.46667	-4.8
16.82857	-99.86337	11.46667	-4.8
16.82857	-102.56239	11.46667	-4.8
16.82857	-99.86337	11.46667	-4.8
16.82857	-102.56239	11.46667	-4
16.25714	-102.56239	10.93333	-4.8
16.82857	-102.56239	11.46667	-4
16.25714	-105.2614	10.93333	-4
16.25714	-105.2614	10.93333	-4
16.25714	-105.2614	10.93333	-3.2
16.25714	-107.96042	10.93333	-3.2
16.25714	-107.96042	10.93333	-3.2
16.25714	-107.96042	10.4	-3.2
15.68571	-107.96042	10.93333	-3.2
15.68571	-107.96042	10.93333	-3.2
15.68571	-110.65943	10.4	-2.4
15.11429	-110.65943	10.93333	-2.4
15.11429	-110.65943	10.4	-2.4
15.11429	-110.65943	10.4	-3.2
14.54286	-110.65943	10.4	-2.4
14.54286	-110.65943	10.4	-2.4
13.97143	-113.35845	10.4	-1.6
13.97143	-110.65943	10.4	-1.6
13.97143	-113.35845	9.86667	-1.6
13.4	-116.05746	9.86667	-0.8
13.4	-113.35845	9.86667	-1.6
12.82857	-116.05746	9.86667	-1.6
12.25714	-113.35845	9.33333	-0.8
11.68571	-113.35845	9.33333	-0.8
11.68571	-116.05746	8.8	-1.6
11.68571	-116.05746	8.26667	-0.8
10.54286	-116.05746	8.26667	-0.8
10.54286	-116.05746	8.26667	-0.8
9.97143	-116.05746	7.73333	0
9.4	-116.05746	7.2	0
8.82857	-116.05746	7.2	0
8.25714	-116.05746	6.66667	0
7.68571	-116.05746	6.13333	0
7.11429	-116.05746	5.6	0
5.97143	-116.05746	5.06667	0
5.4	-116.05746	4.53333	0
4.82857	-118.75648	4	0
3.68571	-116.05746	2.93333	0
3.11429	-118.75648	1.86667	0
1.97143	-116.05746	1.33333	0.8
0.82857	-116.05746	-0.26667	0.8
0.25714	-116.05746	-0.8	0.8
-0.31429	-116.05746	-1.86667	0
-0.31429	-116.05746	-1.86667	0.8
-0.31429	-116.05746	-1.86667	0.8
-0.88571	-116.05746	-1.86667	0.8
-0.31429	-116.05746	-1.86667	0.8
-0.31429	-118.75648	-2.4	0
-0.88571	-116.05746	-1.86667	0
-1.45714	-116.05746	-2.4	0.8
-0.88571	-116.05746	-1.86667	0.8
-0.88571	-116.05746	-2.4	0.8
-0.88571	-116.05746	-1.86667	0.8
-0.88571	-116.05746	-1.86667	0
-0.88571	-118.75648	-1.86667	0.8
-0.88571	-113.35845	-1.86667	0
-1.45714	-118.75648	-1.86667	0.8
-1.45714	-116.05746	-1.86667	0.8
-1.45714	-116.05746	-1.86667	0
-0.88571	-116.05746	-1.86667	0.8
-1.45714	-116.05746	-1.86667	0.8
-1.45714	-116.05746	-1.86667	0.8
-1.45714	-116.05746	-2.4	0
-1.45714	-118.75648	-2.4	0
-1.45714	-116.05746	-1.86667	0
-1.45714	-116.05746	-2.4	0
-1.45714	-113.35845	-2.4	0.8
-1.45714	-116.05746	-1.86667	0
-1.45714	-116.05746	-2.4	0.8
-1.45714	-116.05746	-2.4	0
-1.45714	-116.05746	-2.4	0.8
-1.45714	-116.05746	-2.4	0.8
-1.45714	-116.05746	-2.4	0.8
-1.45714	-116.05746	-2.4	0.8
-1.45714	-116.05746	-2.4	0.8
-1.45714	-116.05746	-2.4	0.8
-1.45714	-116.05746	-1.86667	0.8
-1.45714	-116.05746	-2.4	0
-1.45714	-116.05746	-1.86667	0
-1.45714	-116.05746	-2.4	0.8
-1.45714	-116.05746	-2.4	0.8
-1.45714	-113.35845	-2.4	0.8
-1.45714	-116.05746	-2.4	0
-1.45714	-116.05746	-2.93333	0.8
-1.45714	-116.05746	-2.4	0
-1.45714	-116.05746	-2.4	0
-1.45714	-116.05746	-1.86667	0
-1.45714	-116.05746	-2.4	0.8
-1.45714	-116.05746	-2.4	0
-1.45714	-116.05746	-2.4	0.8
-1.45714	-116.05746	-2.4	0.8
-1.45714	-113.35845	-2.4	0.8
-1.45714	-113.35845	-2.4	0.8
-1.45714	-113.35845	-2.4	0.8
-1.45714	-116.05746	-2.4	0
-1.45714	-116.05746	-2.4	0
-1.45714	-113.35845	-2.93333	0.8
-1.45714	-116.05746	-2.4	0.8
-1.45714	-116.05746	-2.4	0.8
-1.45714	-116.05746	-2.4	0.8
-1.45714	-113.35845	-2.4	0.8
-1.45714	-113.35845	-2.4	0.8
-2.02857	-113.35845	-2.4	0.8
-1.45714	-116.05746	-2.4	0.8
-1.45714	-113.35845	-2.4	0
-1.45714	-116.05746	-2.4	0
-2.02857	-113.35845	-2.4	0
-2.02857	-113.35845	-1.86667	0
-2.02857	-116.05746	-2.4	0.8
-1.45714	-116.05746	-2.4	0.8
-2.02857	-116.05746	-2.4	0
-1.45714	-116.05746	-2.4	0
-2.02857	-116.05746	-2.4	0
-2.02857	-116.05746	-2.4	0.8
-2.02857	-113.35845	-2.4	0
-1.45714	-116.05746	-2.4	0
-2.02857	-116.05746	-2.4	0
-2.02857	-113.35845	-2.4	0
-2.02857	-116.05746	-2.4	0.8
-2.02857	-116.05746	-2.4	0
-2.02857	-116.05746	-2.4	0
-2.02857	-113.35845	-2.4	0
-2.02857	-113.35845	-2.4	0
-1.45714	-113.35845	-2.4	0.8
-1.45714	-113.35845	-2.4	0.8
-2.02857	-113.35845	-2.4	0
-2.02857	-113.35845	-2.4	0
-2.02857	-113.35845	-2.4	0
-1.45714	-113.35845	-2.4	0
-2.02857	-110.65943	-1.86667	0
-2.02857	-113.35845	-2.4	0
-2.02857	-113.35845	-2.4	0.8
-2.02857	-113.35845	-2.4	0.8
-2.02857	-116.05746	-2.4	0
-2.02857	-116.05746	-2.4	0
-2.02857	-113.35845	-2.4	0.8
-2.02857	-113.35845	-2.4	0
-2.02857	-113.35845	-1.86667	0.8
-1.45714	-113.35845	-2.4	0.8
-1.45714	-113.35845	-2.4	0
-1.45714	-113.35845	-2.4	0.8
-2.02857	-113.35845	-2.4	0
-1.45714	-116.05746	-2.4	0
-1.45714	-113.35845	-2.4	0.8
-2.02857	-113.35845	-2.4	0
-1.45714	-116.05746	-2.4	0.8
-1.45714	-113.35845	-2.4	0
-1.45714	-113.35845	-2.4	0
-1.45714	-113.35845	-2.4	0
-1.45714	-113.35845	-2.4	0.8
-1.45714	-113.35845	-2.4	0
-0.88571	-113.35845	-2.93333	0.8
-1.45714	-113.35845	-2.4	0.8
-1.45714	-116.05746	-2.4	0.8
-1.45714	-113.35845	-2.4	0.8
-1.45714	-113.35845	-2.4	0
-1.45714	-113.35845	-2.4	0
-1.45714	-113.35845	-2.93333	0
-1.45714	-113.35845	-2.4	0.8
-1.45714	-113.35845	-2.4	0
-1.45714	-113.35845	-2.4	0.8
-1.45714	-113.35845	-2.4	0.8
-1.45714	-113.35845	-2.4	0
-1.45714	-116.05746	-1.86667	0.8
-1.45714	-113.35845	-2.4	0.8
-1.45714	-113.35845	-2.4	0
-1.45714	-116.05746	-2.4	0
-1.45714	-110.65943	-2.4	0.8
-1.45714	-113.35845	-2.4	0
-1.45714	-113.35845	-2.4	0.8
-1.45714	-113.35845	-2.4	0
-1.45714	-113.35845	-2.4	0
-1.45714	-113.35845	-1.86667	0.8
-1.45714	-113.35845	-2.4	0
-1.45714	-113.35845	-2.4	0.8
-1.45714	-113.35845	-2.4	0.8
-2.02857	-113.35845	-2.4	0.8
-1.45714	-113.35845	-2.4	0
-1.45714	-116.05746	-1.86667	0
-2.02857	-113.35845	-2.4	0
-1.45714	-113.35845	-2.4	0.8
-1.45714	-113.35845	-1.86667	0.8
-1.45714	-113.35845	-2.4	0
-1.45714	-113.35845	-2.4	0.8
-1.45714	-113.35845	-2.4	0
-1.45714	-116.05746	-2.4	0
-1.45714	-113.35845	-1.86667	0.8
-1.45714	-113.35845	-2.4	0
-1.45714	-113.35845	-1.86667	0
-1.45714	-113.35845	-2.4	0
-1.45714	-116.05746	-2.4	0.8
-1.45714	-113.35845	-2.4	0.8
-1.45714	-113.35845	-2.4	0
-1.45714	-113.35845	-2.4	0
-1.45714	-113.35845	-2.4	0
-1.45714	-113.35845	-2.4	0
-1.45714	-113.35845	-2.4	0.8
-1.45714	-113.35845	-2.4	0.8
-1.45714	-113.35845	-2.4	0.8
-1.45714	-113.35845	-2.4	0
-2.02857	-113.35845	-2.4	0
-2.02857	-113.35845	-2.4	0.8
-3.17143	-113.35845	-3.46667	0.8
-4.31429	-110.65943	-4.53333	0.8
-5.45714	-113.35845	-6.13333	0.8
-6.6	-113.35845	-7.2	0.8
-7.74286	-113.35845	-8.8	0
-9.45714	-113.35845	-9.86667	0.8
-10.02857	-113.35845	-11.46667	0.8
-11.17143	-113.35845	-12.53333	0.8
-12.31429	-113.35845	-13.6	0.8
-13.45714	-113.35845	-14.66667	0.8
-14.6	-113.35845	-16.26667	0.8
-15.74286	-113.35845	-16.8	0.8
-16.88571	-113.35845	-18.4	0.8
-18.02857	-113.35845	-18.93333	0.8
-19.17143	-110.65943	-20	1.6
-20.31429	-110.65943	-20.53333	1.6
-20.88571	-110.65943	-21.6	0.8
-22.02857	-110.65943	-22.13333	1.6
-22.6	-110.65943	-22.66667	1.6
-23.74286	-110.65943	-23.73333	1.6
-24.31429	-110.65943	-24.26667	1.6
-25.45714	-110.65943	-24.8	1.6
-26.02857	-110.65943	-25.86667	1.6
-26.6	-110.65943	-25.86667	2.4
-27.74286	-107.96042	-26.93333	2.4
-28.31429	-110.65943	-27.46667	2.4
-29.45714	-107.96042	-27.46667	2.4
-30.6	-107.96042	-28	2.4
-30.6	-107.96042	-28.53333	2.4
-31.17143	-107.96042	-29.06667	3.2
-31.74286	-107.96042	-29.6	2.4
-32.31429	-107.96042	-30.13333	2.4
-32.88571	-107.96042	-30.13333	2.4
-33.45714	-107.96042	-30.13333	3.2
-34.02857	-107.96042	-30.66667	3.2
-34.02857	-107.96042	-31.2	3.2
-34.6	-107.96042	-30.66667	3.2
-35.17143	-107.96042	-31.2	4
-35.17143	-105.2614	-31.73333	4
-35.74286	-105.2614	-31.73333	4
-36.31429	-102.56239	-31.73333	4
-36.31429	-105.2614	-31.73333	4.8
-36.88571	-102.56239	-31.73333	4.8
-36.88571	-102.56239	-31.2	4.8
-37.45714	-102.56239	-30.66667	4.8
-37.45714	-102.56239	-30.66667	4.8
-37.45714	-99.86337	-30.13333	4.8
-38.02857	-99.86337	-29.6	5.6
-38.02857	-99.86337	-29.06667	5.6
-38.02857	-99.86337	-28.53333	5.6
-38.02857	-99.86337	-28.53333	5.6
-38.6	-97.16436	-28	5.6
-38.02857	-97.16436	-27.46667	5.6
-38.02857	-94.46534	-27.46667	6.4
-37.45714	-97.16436	-26.93333	6.4
-37.45714	-94.46534	-26.93333	6.4
-37.45714	-91.76633	-26.93333	6.4
-36.88571	-91.76633	-26.93333	6.4
-36.88571	-91.76633	-26.4	7.2
-36.31429	-91.76633	-26.4	7.2
-36.31429	-89.06731	-25.86667	7.2
-35.17143	-89.06731	-25.86667	7.2
-35.17143	-86.3683	-25.33333	7.2
-34.6	-86.3683	-25.86667	7.2
-33.45714	-83.66928	-25.33333	8
-32.88571	-83.66928	-24.8	8
-32.31429	-80.97027	-24.8	8
-31.74286	-80.97027	-24.8	8
-32.31429	-78.27125	-24.8	8
-32.31429	-78.27125	-24.26667	8
-31.74286	-78.27125	-23.73333	8
-31.17143	-72.87322	-23.73333	8
-30.6	-72.87322	-23.73333	8.8
-30.6	-72.87322	-23.73333	8.8
-30.02857	-70.17421	-23.2	9.6
-29.45714	-70.17421	-23.2	8.8
-28.88571	-64.77618	-22.66667	9.6
-28.31429	-64.77618	-22.66667	9.6
-27.74286	-64.77618	-22.13333	9.6
-27.17143	-62.07716	-22.13333	9.6
-27.17143	-59.37815	-22.13333	9.6
-26.02857	-59.37815	-22.13333	10.4
-26.02857	-56.67913	-21.6	10.4
-25.45714	-53.98012	-21.6	10.4
-25.45714	-51.2811	-21.06667	10.4
-25.45714	-48.58209	-21.6	10.4
-24.88571	-48.58209	-21.06667	10.4
-24.88571	-45.88307	-20.53333	10.4
-24.31429	-43.18406	-20.53333	10.4
-23.74286	-43.18406	-20.53333	11.2
-23.74286	-40.48504	-20	11.2
-23.17143	-40.48504	-20	11.2
-23.74286	-35.08701	-19.46667	12
-23.17143	-32.388	-19.46667	12
-22.6	-32.388	-18.93333	12
-22.6	-29.68898	-18.93333	12
-22.02857	-26.98997	-18.4	12.8
-22.02857	-24.29095	-18.4	12
-22.02857	-24.29095	-17.86667	12.8
-21.45714	-21.59194	-17.86667	12
-20.88571	-18.89292	-18.4	12.8
-20.88571	-16.19391	-17.86667	12.8
-20.31429	-13.49489	-17.33333	13.6
-20.88571	-10.79588	-17.33333	12.8
-20.31429	-10.79588	-17.33333	13.6
-20.31429	-5.39785	-17.33333	13.6
-19.74286	-2.69884	-17.33333	13.6
-19.17143	1.80E-04	-16.8	13.6
-19.17143	1.80E-04	-16.8	13.6
-18.6	5.39821	-16.26667	13.6
-18.6	5.39821	-15.73333	13.6
-18.6	8.09722	-15.2	12.8
-18.02857	10.79624	-15.2	12.8
-18.02857	13.49525	-15.2	12.8
-17.45714	13.49525	-15.2	12.8
-17.45714	18.89328	-14.66667	12.8
-17.45714	21.5923	-14.13333	12.8
-17.45714	24.29131	-14.13333	12
-17.45714	24.29131	-14.13333	12
-16.88571	24.29131	-14.13333	12
-16.88571	29.68934	-13.6	12
-16.88571	32.38836	-14.13333	11.2
-16.88571	32.38836	-13.6	12
-16.88571	35.08737	-13.6	12
-16.88571	35.08737	-13.6	12
-16.88571	40.4854	-13.06667	11.2
-16.88571	43.18442	-13.6	11.2
-16.31429	43.18442	-13.6	10.4
-16.88571	45.88343	-13.6	11.2
-16.31429	45.88343	-13.6	10.4
-16.31429	48.58245	-13.06667	10.4
-16.31429	51.28146	-13.06667	10.4
-16.31429	53.98048	-13.06667	10.4
-16.31429	56.67949	-13.06667	10.4
-16.31429	56.67949	-13.06667	10.4
-16.31429	59.37851	-12.53333	9.6
-16.31429	62.07752	-13.06667	9.6
-16.88571	62.07752	-12.53333	9.6
-16.31429	64.77654	-12.53333	9.6
-16.31429	64.77654	-12.53333	9.6
-16.31429	67.47555	-12.53333	9.6
-16.31429	67.47555	-12.53333	8.8
-16.31429	70.17457	-12.53333	9.6
-16.31429	72.87358	-12.53333	8.8
-16.31429	72.87358	-12.53333	8.8
-16.31429	72.87358	-12.53333	8.8
-16.31429	75.5726	-12	8
-16.31429	78.27161	-12	8
-16.31429	80.97063	-12.53333	8
-16.31429	80.97063	-12.53333	8
-16.31429	80.97063	-12.53333	8
-16.31429	83.66964	-12	8
-15.74286	86.36866	-12	8
-16.31429	86.36866	-12.53333	8
-15.74286	86.36866	-12	7.2
-16.31429	89.06767	-12	7.2
-15.74286	89.06767	-12	7.2
-16.31429	91.76669	-12	7.2
-15.74286	91.76669	-12	7.2
-16.31429	94.4657	-12	6.4
-15.74286	94.4657	-12	6.4
-16.31429	97.16472	-12	7.2
-16.31429	97.16472	-12	6.4
-16.31429	97.16472	-12	7.2
-15.74286	97.16472	-11.46667	5.6
-16.31429	97.16472	-12	6.4
-15.74286	99.86373	-11.46667	5.6
-15.74286	102.56275	-11.46667	5.6
-15.74286	102.56275	-11.46667	5.6
-16.31429	102.56275	-10.93333	5.6
-15.74286	105.26176	-11.46667	5.6
-15.74286	105.26176	-11.46667	5.6
-15.74286	107.96078	-11.46667	5.6
-15.74286	107.96078	-11.46667	4.8
-15.74286	107.96078	-10.93333	4.8
-15.74286	107.96078	-11.46667	4.8
-15.74286	107.96078	-11.46667	4.8
-15.74286	107.96078	-11.46667	4
-15.74286	110.65979	-10.93333	4
-15.17143	110.65979	-10.93333	4
-15.17143	110.65979	-10.93333	4
-14.6	110.65979	-10.93333	4
-14.6	116.05782	-10.93333	4
-14.6	113.35881	-10.93333	4
-14.6	113.35881	-10.93333	3.2
-14.6	116.05782	-10.93333	3.2
-14.02857	116.05782	-10.4	4
-14.02857	116.05782	-10.4	3.2
-13.45714	116.05782	-10.4	3.2
-14.02857	116.05782	-10.4	2.4
-13.45714	116.05782	-9.86667	2.4
-13.45714	116.05782	-9.86667	2.4
-12.88571	116.05782	-9.33333	2.4
-12.31429	116.05782	-9.33333	2.4
-12.31429	116.05782	-9.33333	2.4
-12.31429	116.05782	-9.33333	2.4
-12.31429	116.05782	-9.33333	2.4
-11.74286	118.75684	-9.33333	2.4
-11.17143	116.05782	-8.8	2.4
-10.6	118.75684	-8.26667	1.6
-10.02857	116.05782	-8.26667	1.6
-10.02857	118.75684	-7.73333	1.6
-9.45714	118.75684	-7.73333	1.6
-8.31429	118.75684	-7.73333	1.6
-7.74286	118.75684	-6.66667	1.6
-7.17143	118.75684	-6.66667	0.8
-6.6	118.75684	-6.13333	0.8
-5.45714	118.75684	-5.6	1.6
-4.88571	118.75684	-4.53333	0.8
-3.74286	118.75684	-4.53333	0
-3.17143	118.75684	-3.46667	0.8
-2.6	118.75684	-2.93333	0.8
-0.88571	118.75684	-2.4	0.8
0.25714	118.75684	-1.33333	0
0.82857	118.75684	-0.26667	0
1.97143	118.75684	0.8	0.8
1.97143	118.75684	0.8	0
1.97143	118.75684	1.33333	0
1.97143	118.75684	1.33333	0
1.97143	118.75684	1.33333	0
1.97143	118.75684	1.33333	0.8
1.97143	118.75684	1.33333	0
1.97143	118.75684	1.33333	0
1.97143	118.75684	1.33333	0.8
2.54286	116.05782	1.33333	0
2.54286	118.75684	1.86667	0
2.54286	118.75684	1.33333	0.8
2.54286	116.05782	1.33333	0
2.54286	118.75684	1.33333	0
2.54286	118.75684	1.33333	0.8
2.54286	118.75684	1.33333	0.8
3.11429	118.75684	1.33333	0.8
2.54286	118.75684	1.33333	0.8
2.54286	116.05782	1.33333	0
2.54286	118.75684	1.33333	0
2.54286	118.75684	1.33333	0
2.54286	118.75684	1.33333	0
2.54286	118.75684	1.33333	0
2.54286	118.75684	1.86667	0
2.54286	118.75684	1.33333	0
3.11429	118.75684	1.33333	0
2.54286	118.75684	1.33333	0.8
2.54286	118.75684	1.33333	0
2.54286	116.05782	1.86667	0.8
2.54286	118.75684	1.33333	0
2.54286	116.05782	1.33333	0.8
2.54286	116.05782	1.33333	0
2.54286	116.05782	1.86667	0.8
2.54286	116.05782	1.86667	0.8
2.54286	116.05782	1.86667	0.8
3.11429	116.05782	1.86667	0.8
3.11429	118.75684	1.86667	0.8
2.54286	116.05782	1.33333	0
2.54286	116.05782	1.86667	0.8
2.54286	116.05782	1.33333	0
2.54286	118.75684	1.86667	0
2.54286	118.75684	1.33333	0
2.54286	118.75684	1.86667	0
2.54286	116.05782	1.86667	0
3.11429	116.05782	1.33333	0
3.11429	118.75684	1.33333	0
2.54286	118.75684	1.86667	0.8
3.11429	118.75684	1.86667	0
3.11429	118.75684	1.33333	0.8
2.54286	116.05782	1.33333	0
3.11429	116.05782	1.33333	0
3.11429	116.05782	1.86667	0
2.54286	116.05782	1.33333	0
3.11429	118.75684	1.86667	0
2.54286	116.05782	1.86667	0
3.11429	116.05782	1.86667	0
2.54286	116.05782	1.86667	0
3.11429	116.05782	1.86667	0
3.11429	116.05782	1.33333	0
3.11429	118.75684	1.33333	0.8
3.11429	118.75684	1.86667	0
2.54286	116.05782	1.33333	0
3.11429	116.05782	1.86667	0.8
3.11429	116.05782	1.33333	0
2.54286	116.05782	1.86667	0
3.11429	116.05782	1.86667	0
3.11429	118.75684	1.86667	0
3.11429	116.05782	1.86667	0.8
3.11429	116.05782	1.86667	0
3.11429	118.75684	1.33333	0.8
3.11429	116.05782	1.33333	0.8
2.54286	116.05782	1.86667	0.8
3.11429	116.05782	1.86667	0
3.11429	116.05782	1.33333	0.8
3.11429	116.05782	1.86667	0
2.54286	116.05782	1.33333	0
3.11429	116.05782	1.86667	0
3.11429	118.75684	1.86667	0
3.11429	116.05782	1.33333	0
3.68571	116.05782	1.86667	0
3.11429	116.05782	1.86667	0
3.11429	118.75684	1.86667	0.8
3.11429	116.05782	1.86667	0.8
3.11429	116.05782	1.33333	0.8
3.11429	118.75684	1.86667	0.8
2.54286	116.05782	1.86667	0.8
3.11429	116.05782	1.86667	0
3.11429	116.05782	1.33333	0
3.11429	116.05782	1.86667	0.8
3.11429	116.05782	1.33333	0.8
3.11429	116.05782	1.33333	0
3.11429	116.05782	1.33333	0
2.54286	116.05782	1.86667	0
3.11429	116.05782	1.33333	0
3.11429	116.05782	1.33333	0.8
3.11429	116.05782	1.33333	0.8
3.11429	116.05782	1.33333	0
3.11429	116.05782	1.33333	0
3.11429	116.05782	1.33333	0.8
3.11429	116.05782	1.33333	0.8
3.11429	116.05782	1.33333	0.8
3.11429	116.05782	1.33333	0
3.11429	116.05782	1.33333	0
3.11429	116.05782	1.33333	0
3.11429	116.05782	1.33333	0
3.11429	116.05782	1.33333	0
3.11429	116.05782	1.33333	0
3.11429	116.05782	1.33333	0.8
3.11429	116.05782	1.33333	0
3.11429	116.05782	1.33333	0
2.54286	116.05782	1.33333	0.8
3.11429	116.05782	1.33333	0
3.11429	116.05782	1.33333	0.8
3.11429	116.05782	1.33333	0
3.11429	116.05782	1.33333	0
3.11429	116.05782	1.33333	0
3.68571	116.05782	1.33333	0
3.11429	116.05782	1.33333	0.8
3.11429	118.75684	1.33333	0
3.11429	116.05782	1.33333	0.8
3.11429	116.05782	1.86667	0.8
3.11429	116.05782	1.86667	0
3.11429	116.05782	1.86667	0
3.11429	116.05782	1.33333	0.8
3.11429	116.05782	1.33333	0
3.11429	116.05782	1.86667	0
3.11429	116.05782	1.33333	0.8
3.11429	116.05782	1.86667	0.8
3.11429	116.05782	1.86667	0.8
3.11429	116.05782	1.86667	0.8
3.11429	116.05782	1.86667	0
3.11429	116.05782	1.86667	0
2.54286	116.05782	1.86667	0
3.11429	116.05782	1.86667	0.8
3.11429	116.05782	1.86667	0
3.11429	116.05782	1.86667	0
3.11429	116.05782	1.86667	0
3.11429	116.05782	1.86667	0.8
3.11429	116.05782	1.86667	0
3.11429	116.05782	2.4	0
3.11429	116.05782	1.86667	0.8
3.11429	116.05782	1.86667	0
3.11429	116.05782	2.4	0.8
3.11429	116.05782	1.86667	0
3.11429	116.05782	1.86667	0
3.11429	116.05782	1.86667	0.8
3.11429	116.05782	1.86667	0.8
3.11429	116.05782	1.33333	0
3.11429	116.05782	1.33333	0.8
3.11429	116.05782	1.86667	0.8
3.11429	116.05782	1.86667	0
3.11429	116.05782	1.33333	0
3.11429	116.05782	1.86667	0
3.11429	116.05782	1.33333	0
3.11429	116.05782	1.33333	0
3.11429	116.05782	1.86667	0
3.11429	113.35881	1.33333	0.8
3.11429	116.05782	1.86667	0.8
3.11429	116.05782	1.33333	0.8
3.11429	116.05782	1.33333	0.8
3.11429	116.05782	1.86667	0
2.54286	116.05782	1.86667	0.8
3.11429	116.05782	1.86667	0
3.11429	116.05782	1.86667	0
3.68571	113.35881	1.86667	0
4.82857	116.05782	2.4	0
5.97143	116.05782	4	0
7.11429	116.05782	5.06667	0
7.68571	116.05782	6.13333	0
9.4	116.05782	7.2	0
10.54286	116.05782	8.8	0
11.68571	116.05782	9.86667	0
12.82857	116.05782	11.46667	0
13.97143	116.05782	12	0
15.11429	116.05782	13.6	0
16.25714	116.05782	14.66667	0
16.82857	116.05782	15.73333	0
17.97143	116.05782	16.8	0
18.54286	116.05782	17.86667	-0.8
19.68571	113.35881	18.93333	0
20.25714	116.05782	19.46667	0
21.4	113.35881	20	0
21.97143	116.05782	21.06667	-0.8
23.11429	116.05782	22.13333	-0.8
23.11429	113.35881	22.66667	-0.8
24.25714	116.05782	23.2	-0.8
24.25714	113.35881	24.26667	-0.8
25.4	113.35881	24.8	-0.8
25.97143	113.35881	24.8	-0.8
26.54286	113.35881	25.86667	-0.8
27.11429	110.65979	26.4	-1.6
27.68571	110.65979	26.93333	-1.6
28.25714	110.65979	27.46667	-0.8
28.82857	113.35881	28.53333	-1.6
28.82857	113.35881	28.53333	-1.6
29.97143	110.65979	29.06667	-1.6
29.97143	107.96078	29.6	-1.6
30.54286	107.96078	29.6	-1.6
31.68571	107.96078	30.13333	-2.4
31.68571	110.65979	30.66667	-1.6
31.68571	107.96078	31.2	-2.4
32.25714	107.96078	31.2	-2.4
32.82857	107.96078	31.2	-2.4
32.82857	107.96078	31.73333	-2.4
33.4	107.96078	31.73333	-2.4
33.97143	105.26176	31.73333	-3.2
34.54286	105.26176	31.73333	-3.2
34.54286	102.56275	31.73333	-4
34.54286	105.26176	31.2	-3.2
35.11429	105.26176	31.2	-3.2
35.11429	102.56275	30.66667	-4
35.11429	102.56275	30.13333	-4
35.68571	99.86373	29.6	-4
35.68571	99.86373	29.06667	-4.8
35.68571	99.86373	29.06667	-4
36.25714	97.16472	28.53333	-4
36.25714	97.16472	28	-4.8
36.25714	97.16472	27.46667	-4.8
36.25714	94.4657	27.46667	-4.8
35.68571	97.16472	26.93333	-5.6
36.25714	94.4657	26.4	-4.8
35.68571	94.4657	26.4	-5.6
35.11429	91.76669	25.86667	-5.6
34.54286	91.76669	25.86667	-5.6
34.54286	91.76669	25.86667	-5.6
33.97143	89.06767	25.86667	-5.6
33.4	89.06767	25.33333	-6.4
32.82857	89.06767	25.33333	-5.6
32.82857	86.36866	24.8	-5.6
32.25714	83.66964	24.8	-6.4
31.68571	83.66964	24.8	-6.4
31.68571	80.97063	24.26667	-6.4
31.11429	80.97063	24.26667	-6.4
31.11429	78.27161	24.26667	-6.4
30.54286	78.27161	24.26667	-7.2
29.97143	78.27161	24.26667	-7.2
29.97143	75.5726	23.73333	-7.2
29.4	72.87358	23.73333	-8
29.4	70.17457	23.73333	-7.2
28.82857	70.17457	23.73333	-8
28.82857	70.17457	23.2	-8
28.25714	70.17457	22.66667	-8
27.68571	64.77654	22.66667	-8
27.68571	64.77654	22.66667	-8.8
27.11429	62.07752	22.66667	-8
27.11429	62.07752	22.13333	-8.8
27.11429	59.37851	22.13333	-8.8
26.54286	59.37851	21.6	-8.8
26.54286	53.98048	21.6	-9.6
25.97143	53.98048	21.06667	-9.6
25.97143	51.28146	21.06667	-9.6
25.4	51.28146	21.06667	-9.6
24.82857	48.58245	20.53333	-9.6
24.82857	45.88343	20.53333	-10.4
24.25714	45.88343	20	-9.6
24.82857	43.18442	20	-9.6
24.25714	37.78639	20	-10.4
23.68571	37.78639	19.46667	-10.4
23.11429	37.78639	19.46667	-10.4
23.11429	35.08737	19.46667	-10.4
23.11429	32.38836	19.46667	-11.2
23.11429	32.38836	18.93333	-10.4
23.11429	26.99033	18.93333	-11.2
23.11429	24.29131	18.4	-11.2
22.54286	24.29131	18.4	-11.2
21.97143	21.5923	18.4	-11.2
21.97143	18.89328	17.86667	-11.2
21.4	16.19427	17.86667	-11.2
21.4	13.49525	17.86667	-12
21.4	10.79624	17.86667	-12
21.4	8.09722	17.33333	-12
20.82857	5.39821	17.33333	-12.8
20.82857	2.69919	16.8	-12.8
20.25714	1.80E-04	17.33333	-12.8
20.25714	1.80E-04	16.8	-12.8
19.68571	-5.39785	16.8	-12.8
19.11429	-8.09686	16.8	-12.8
19.11429	-10.79588	16.26667	-12.8
19.11429	-10.79588	16.26667	-12
19.11429	-13.49489	15.2	-12
18.54286	-16.19391	15.73333	-12
18.54286	-18.89292	15.73333	-12
18.54286	-21.59194	15.73333	-11.2
17.97143	-24.29095	15.73333	-11.2
18.54286	-24.29095	15.2	-11.2
17.97143	-26.98997	15.2	-11.2
17.97143	-29.68898	14.66667	-11.2
17.97143	-32.388	14.66667	-11.2
17.97143	-35.08701	14.66667	-10.4
17.4	-37.78603	14.13333	-10.4
17.97143	-40.48504	14.66667	-10.4
17.97143	-40.48504	14.13333	-10.4
17.4	-43.18406	14.13333	-10.4
17.4	-43.18406	14.13333	-10.4
17.4	-45.88307	14.13333	-10.4
17.4	-48.58209	13.6	-9.6
17.4	-51.2811	13.6	-10.4
17.4	-51.2811	13.6	-9.6
17.4	-53.98012	13.6	-9.6
17.4	-56.67913	13.06667	-9.6
17.4	-59.37815	13.06667	-9.6
17.4	-62.07716	13.06667	-8
17.4	-62.07716	13.6	-8.8
17.4	-64.77618	13.06667	-8.8
17.4	-64.77618	13.06667	-8.8
17.4	-70.17421	13.06667	-8
16.82857	-70.17421	13.06667	-8.8
17.4	-70.17421	13.06667	-8
17.4	-72.87322	13.06667	-8
17.4	-72.87322	13.06667	-8
17.4	-75.57224	12.53333	-8
17.4	-75.57224	12.53333	-8
17.4	-78.27125	12.53333	-7.2
17.4	-80.97027	12.53333	-8
17.4	-80.97027	12.53333	-7.2
17.4	-80.97027	12	-8
16.82857	-83.66928	12.53333	-6.4
17.4	-83.66928	12	-6.4
17.4	-86.3683	12.53333	-6.4
17.4	-86.3683	12	-6.4
17.4	-89.06731	12	-5.6
17.4	-89.06731	12	-5.6
17.4	-91.76633	12	-6.4
16.82857	-91.76633	12	-5.6
16.82857	-94.46534	12	-5.6
16.82857	-94.46534	12	-5.6
17.4	-97.16436	12	-5.6
16.82857	-97.16436	12	-5.6
16.82857	-97.16436	12	-5.6
16.82857	-99.86337	11.46667	-5.6
16.82857	-99.86337	12	-5.6
16.82857	-99.86337	12	-5.6
16.82857	-102.56239	12	-5.6
16.82857	-102.56239	12	-4.8
16.82857	-102.56239	11.46667	-4.8
16.82857	-105.2614	11.46667	-4.8
16.82857	-105.2614	11.46667	-4.8
16.82857	-105.2614	11.46667	-4
16.82857	-107.96042	11.46667	-4
16.82857	-107.96042	11.46667	-4
16.82857	-107.96042	11.46667	-4
16.82857	-107.96042	10.93333	-4
16.25714	-107.96042	11.46667	-3.2
16.25714	-110.65943	11.46667	-3.2
16.25714	-110.65943	10.93333	-3.2
15.68571	-110.65943	11.46667	-3.2
15.68571	-110.65943	10.93333	-3.2
15.68571	-113.35845	10.4	-2.4
15.68571	-116.05746	10.93333	-2.4
15.68571	-113.35845	10.93333	-3.2
15.11429	-116.05746	10.4	-3.2
15.11429	-116.05746	10.4	-2.4
14.54286	-116.05746	10.4	-2.4
14.54286	-116.05746	10.4	-2.4
13.97143	-116.05746	10.4	-2.4
13.97143	-118.75648	10.4	-1.6
13.4	-116.05746	10.4	-1.6
13.4	-118.75648	9.86667	-1.6
13.4	-118.75648	9.86667	-1.6
12.82857	-118.75648	9.86667	-1.6
12.82857	-118.75648	9.33333	-1.6
11.68571	-118.75648	8.8	-1.6
11.68571	-118.75648	8.8	-0.8
11.11429	-118.75648	8.8	-0.8
11.11429	-118.75648	8.8	-0.8
9.97143	-118.75648	8.26667	-0.8
9.4	-118.75648	7.73333	-0.8
8.82857	-118.75648	7.2	0
8.25714	-118.75648	7.2	0
8.25714	-118.75648	6.66667	0
7.11429	-118.75648	6.13333	0
6.54286	-118.75648	5.6	0
5.97143	-118.75648	4.53333	0
4.82857	-118.75648	4.53333	0
4.25714	-118.75648	3.46667	0
3.11429	-118.75648	2.93333	0
1.97143	-118.75648	1.86667	0
1.4	-118.75648	1.33333	0.8
0.25714	-118.75648	0.26667	0
0.25714	-118.75648	-0.8	0
-0.31429	-118.75648	-1.33333	0
-0.31429	-118.75648	-1.86667	0.8
0.25714	-118.75648	-1.86667	0.8
-0.31429	-118.75648	-1.86667	0
-0.31429	-118.75648	-1.86667	0
-0.31429	-118.75648	-1.86667	0.8
-0.31429	-118.75648	-1.86667	0.8
-0.88571	-118.75648	-1.86667	0
-0.31429	-118.75648	-2.4	0.8
-0.31429	-118.75648	-2.4	0.8
-0.88571	-118.75648	-2.4	0.8
-0.88571	-118.75648	-2.93333	0
-0.88571	-118.75648	-2.4	0
-0.88571	-118.75648	-2.4	0.8
-0.88571	-118.75648	-2.4	0.8
-0.88571	-118.75648	-2.4	0.8
-0.88571	-118.75648	-1.86667	0.8
-0.88571	-118.75648	-2.4	0
-0.88571	-118.75648	-2.4	0
-0.88571	-118.75648	-1.86667	0
-0.88571	-118.75648	-1.86667	0.8
-0.88571	-118.75648	-2.4	0.8
-0.88571	-118.75648	-1.86667	0.8
-1.45714	-118.75648	-2.4	0.8
-0.88571	-118.75648	-2.4	0.8
-1.45714	-118.75648	-2.4	0
-0.88571	-118.75648	-1.86667	0
-1.45714	-118.75648	-2.4	0.8
-1.45714	-116.05746	-2.4	0.8
-0.88571	-118.75648	-1.86667	0.8
-1.45714	-118.75648	-2.4	0.8
-0.88571	-118.75648	-2.4	0.8
-0.88571	-118.75648	-2.4	0.8
-0.88571	-118.75648	-2.4	0.8
-0.88571	-118.75648	-2.4	0
-1.45714	-118.75648	-2.4	0.8
-1.45714	-118.75648	-2.4	0
-1.45714	-118.75648	-2.4	0.8
-1.45714	-118.75648	-2.4	0
-0.88571	-118.75648	-2.4	0.8
-1.45714	-118.75648	-2.4	0.8
-1.45714	-118.75648	-2.4	0
-1.45714	-118.75648	-1.86667	0
-1.45714	-118.75648	-2.4	0.8
-1.45714	-118.75648	-2.4	0
-1.45714	-118.75648	-2.4	0
-1.45714	-118.75648	-2.4	0.8
-0.88571	-118.75648	-2.4	0
-1.45714	-118.75648	-2.4	0.8
-1.45714	-118.75648	-2.4	0.8
-1.45714	-118.75648	-2.4	0.8
-1.45714	-118.75648	-2.4	0
-1.45714	-116.05746	-2.4	0.8
-1.45714	-116.05746	-2.4	0
-1.45714	-118.75648	-2.4	0.8
-1.45714	-118.75648	-2.93333	0.8
-1.45714	-118.75648	-2.4	0.8
-1.45714	-118.75648	-2.4	0
-0.88571	-118.75648	-2.4	0.8
-1.45714	-118.75648	-2.4	0.8
-0.88571	-116.05746	-2.93333	0.8
-1.45714	-118.75648	-2.93333	0
-1.45714	-116.05746	-2.93333	0
-1.45714	-118.75648	-2.93333	0
-1.45714	-116.05746	-2.4	0
-0.88571	-118.75648	-2.93333	0
-0.88571	-118.75648	-2.4	0
-0.88571	-118.75648	-2.4	0.8
-1.45714	-116.05746	-2.4	0
-0.88571	-118.75648	-2.4	0
-1.45714	-118.75648	-2.4	0
-1.45714	-118.75648	-2.4	0
-0.88571	-118.75648	-2.4	0
-1.45714	-118.75648	-2.4	0
-1.45714	-116.05746	-2.4	0
-0.88571	-118.75648	-2.4	0.8
-1.45714	-118.75648	-2.4	0
-1.45714	-118.75648	-2.4	0
-1.45714	-118.75648	-2.4	0.8
-0.88571	-118.75648	-2.93333	0.8
-1.45714	-116.05746	-2.93333	0
-1.45714	-118.75648	-2.4	0.8
-1.45714	-116.05746	-2.4	0.8
-1.45714	-118.75648	-2.4	0.8
-1.45714	-118.75648	-2.4	0.8
-0.88571	-118.75648	-2.93333	0
-1.45714	-118.75648	-2.93333	0.8
-1.45714	-118.75648	-2.4	0
-1.45714	-118.75648	-2.4	0
-1.45714	-118.75648	-2.4	0.8
-1.45714	-118.75648	-2.4	0.8
-1.45714	-118.75648	-2.4	0
-1.45714	-118.75648	-2.4	0
-1.45714	-118.75648	-2.4	0.8
-1.45714	-118.75648	-2.4	0.8
-1.45714	-118.75648	-2.4	0.8
-1.45714	-118.75648	-2.4	0.8
-1.45714	-118.75648	-2.4	0
-1.45714	-118.75648	-2.4	0
-1.45714	-118.75648	-2.4	0
-1.45714	-118.75648	-2.93333	0
-1.45714	-118.75648	-2.4	0.8
-2.02857	-116.05746	-2.4	0
-2.02857	-118.75648	-2.4	0
-2.02857	-118.75648	-2.4	0
-2.02857	-118.75648	-2.4	0.8
-2.02857	-118.75648	-2.4	0.8
-1.45714	-118.75648	-2.4	0.8
-1.45714	-118.75648	-2.93333	0
-1.45714	-116.05746	-2.93333	0.8
-2.02857	-116.05746	-2.4	0
-1.45714	-118.75648	-2.4	0
-1.45714	-116.05746	-2.4	0
-1.45714	-118.75648	-2.4	0.8
-1.45714	-116.05746	-2.93333	0
-1.45714	-118.75648	-2.4	0
-1.45714	-116.05746	-2.4	0.8
-1.45714	-116.05746	-2.4	0.8
-1.45714	-116.05746	-1.86667	0.8
-1.45714	-116.05746	-2.93333	0.8
-1.45714	-118.75648	-2.4	0.8
-1.45714	-116.05746	-2.4	0
-1.45714	-118.75648	-2.4	0
-1.45714	-118.75648	-2.4	0.8
-1.45714	-118.75648	-2.93333	0.8
-1.45714	-118.75648	-2.4	0
-1.45714	-116.05746	-2.4	0.8
-1.45714	-118.75648	-2.4	0.8
-1.45714	-118.75648	-2.4	0.8
-1.45714	-116.05746	-2.4	0
-1.45714	-116.05746	-2.93333	0.8
-1.45714	-116.05746	-2.4	0
-1.45714	-116.05746	-2.4	0.8
-1.45714	-116.05746	-2.4	0.8
-1.45714	-116.05746	-2.4	0.8
-1.45714	-116.05746	-2.4	0.8
-1.45714	-116.05746	-2.4	0.8
-2.02857	-116.05746	-2.4	0
-1.45714	-116.05746	-2.4	0
-1.45714	-116.05746	-2.4	0
-1.45714	-118.75648	-2.4	0.8
-2.02857	-116.05746	-2.4	0
-1.45714	-116.05746	-2.4	0.8
-1.45714	-118.75648	-2.4	0.8
-2.02857	-116.05746	-2.4	0.8
-1.45714	-118.75648	-2.4	0
-1.45714	-116.05746	-2.4	0
-2.02857	-116.05746	-2.4	0.8
-1.45714	-116.05746	-2.4	0.8
-1.45714	-116.05746	-2.4	0
-1.45714	-116.05746	-1.86667	0.8
-1.45714	-116.05746	-2.4	0
-1.45714	-116.05746	-2.4	0
-1.45714	-118.75648	-2.93333	0.8
[truncated: 502 more rows]
