# Supplementary material for: Multiferroic La0.2Pb0.7Fe12O19 ceramics: Ferroelectricity, ferromagnetism and colossal magneto-capacitance effect
Source: Data Brief. 2016 Nov 24;10:69–74. doi: 10.1016/j.dib.2016.11.067 (PMC5137171; doi:10.1016/j.dib.2016.11.067)
Supplement: Supplementary file 2 — Supplementary material [file mmc2.zip › LPFO XRD CIF.CIF]

data_Magnetoplumbite,_syn

_audit_update_record
;
2016-08-25 # Formatted by publCIF

;
_publcif_datablock.id '{020fa454-23cb-414a-a33d-51e05bb3c582}'

_publ_section_exptl_refinement
;
(type here to add)
;

_publ_section_exptl_prep
;
(type here to add)
;

_publ_manuscript_text
;
(type here to add)
;

_audit_creation_date              '2016/8/25 11:33:44'
_audit_creation_method            'Generated by X_Pert HighScore Plus 2.1.0'

_chemical_formula_sum             
;
La0.2Pb0.7 Fe12 O19
;

_database_code_PDF                '00-015-0623'

loop_
 _symmetry_equiv_pos_as_xyz
 'X, Y, Z'
 '-YX, X, Z+1/2'
 '-Y, -YX, Z'
 '-X, -Y, Z+1/2'
 '-XY, -X, Z'
 'Y, -XY, Z+1/2'
 '-YX, -Y, -Z'
 '-X, -XY, -Z'
 'Y, X, -Z'
 '-Y, -X, -Z+1/2'
 '-XY, Y, -Z+1/2'
 'X, -YX, -Z+1/2'
 '-X, -Y, -Z'
 '-XY, -X, -Z+1/2'
 'Y, -XY, -Z'
 'X, Y, -Z+1/2'
 '-YX, X, -Z'
 '-Y, -YX, -Z+1/2'
 '-XY, Y, Z'
 'X, -YX, Z'
 '-Y, -X, Z'
 'Y, X, Z+1/2'
 '-YX, -Y, Z+1/2'
 '-X, -XY, Z+1/2'

_xact_pref_orient_vector_h        0.00000000
_xact_pref_orient_vector_k        0.00000000
_xact_pref_orient_vector_l        1.00000000
_xact_pref_orient_param           0.948(6)
_xact_scale_factor                0.0000583(6)
_xact_cagliotti_U                 0.000000
_xact_cagliotti_V                 0.000000
_xact_cagliotti_W                 0.0136(5)
_xact_shape_param_1               0.600000
_xact_shape_param_2               0.000000
_xact_shape_param_3               0.000000
_xact_asym_param_1                0.000000
_xact_asym_param_2                0.000000
_cell_length_a                    5.8867(2)
_cell_length_b                    5.8867(2)
_cell_length_c                    23.049(1)
_cell_angle_alpha                 90
_cell_angle_beta                  90
_cell_angle_gamma                 120

_symmetry_space_group_name_H-M    'P 63/m m c'
_symmetry_Int_Tables_number       '194'


loop_
 _atom_site_label
 _atom_site_type_symbol
 _atom_site_fract_x
 _atom_site_fract_y
 _atom_site_fract_z
 _atom_site_U_iso_or_equiv
 _atom_site_thermal_displace_type
 _atom_site_occupancy
 _atom_site_symmetry_multiplicity
 _atom_site_Wyckoff_symbol
 _atom_site_calc_flag
La La 0.333333 0.666667 0.250000 0.006333 Uiso 1.000000 2 c d
Pb Pb 0.333333 0.666667 0.750000 0.006333 Uiso 1.000000 2 d d
Fe Fe 0.000000 0.000000 0.000000 0.006333 Uiso 1.000000 2 a d
Fe Fe 0.000000 0.000000 0.250000 0.006333 Uiso 1.000000 2 b d
Fe Fe 0.333333 0.666667 0.032600 0.006333 Uiso 1.000000 4 f d
Fe Fe 0.333333 0.666667 0.195600 0.006333 Uiso 1.000000 4 f d
Fe Fe 0.168200 0.335400 -0.113200 0.006333 Uiso 1.000000 24 l d
O O 0.000000 0.000000 0.147600 0.006333 Uiso 1.000000 4 e d
O O 0.333333 0.666667 -0.075800 0.006333 Uiso 1.000000 4 f d
O O 0.151600 0.302900 0.250000 0.006333 Uiso 1.000000 6 h d
O O 0.172600 0.346100 0.055700 0.006333 Uiso 1.000000 24 l d
O O 0.479800 -0.027600 0.162500 0.006333 Uiso 1.000000 24 l d

loop_
 _atom_site_aniso_label
 _atom_site_aniso_U_11
 _atom_site_aniso_U_22
 _atom_site_aniso_U_33
 _atom_site_aniso_U_23
 _atom_site_aniso_U_13
 _atom_site_aniso_U_12
La 0.000000 0.000000 0.000000 0.000000 0.000000 0.000000 
Pb 0.000000 0.000000 0.000000 0.000000 0.000000 0.000000 
Fe 0.000000 0.000000 0.000000 0.000000 0.000000 0.000000 
Fe 0.000000 0.000000 0.000000 0.000000 0.000000 0.000000 
Fe 0.000000 0.000000 0.000000 0.000000 0.000000 0.000000 
Fe 0.000000 0.000000 0.000000 0.000000 0.000000 0.000000 
Fe 0.000000 0.000000 0.000000 0.000000 0.000000 0.000000 
O 0.000000 0.000000 0.000000 0.000000 0.000000 0.000000 
O 0.000000 0.000000 0.000000 0.000000 0.000000 0.000000 
O 0.000000 0.000000 0.000000 0.000000 0.000000 0.000000 
O 0.000000 0.000000 0.000000 0.000000 0.000000 0.000000 
O 0.000000 0.000000 0.000000 0.000000 0.000000 0.000000 

_refine_ls_R_factor_all           0.08314799

data_PLFO 4315 3_p_01
_publcif_datablock.id '{f6c88e4c-4eae-47ef-9562-618b28601950}'

_diffrn_source_target                Cu
_diffrn_radiation_probe              x-ray
_diffrn_radiation_wavelength         1.540598
_diffrn_radiation_type               'Cu K\a~1+2~'

loop_
 _pd_peak_id
 _pd_peak_2theta_centroid
 _pd_peak_d_spacing
 _pd_peak_pk_height
 _pd_peak_width_2theta
    PK1   15.383   5.755   9792.5   0.1164
    PK3   17.400   5.093   1659.2   0.1164
    PK5   17.823   4.973    616.8   0.1164
    PK7   19.039   4.658  22404.4   0.1164
    PK9   20.914   4.244   5552.0   0.1164
    PK11   23.153   3.839  18743.7   0.1164
    PK13   23.296   3.815  10952.2   0.1164
    PK15   26.058   3.417   6224.7   0.1164
    PK17   29.101   3.066     75.7   0.1164
    PK19   30.361   2.942  18563.7   0.1164
    PK21   31.033   2.879  18247.8   0.1164
    PK23   31.360   2.850  19935.0   0.1164
    PK25   32.359   2.764  63653.7   0.1164
    PK27   34.198   2.620  86824.3   0.1164
    PK29   35.197   2.548  11391.4   0.1164
    PK31   35.419   2.532  12674.7   0.1164
    PK33   35.788   2.507   2952.8   0.1164
    PK35   36.077   2.488    463.8   0.1164
    PK37   37.150   2.418  26155.0   0.1164
    PK39   38.519   2.335   2781.6   0.1164
    PK40   38.610   2.330    383.7   0.1164
    PK43   39.066   2.304   1048.9   0.1164
    PK45   39.358   2.287    199.8   0.1164
    PK47   40.421   2.230  20866.7   0.1164
    PK49   42.547   2.123  23151.9   0.1164
    PK51   43.051   2.099   3105.9   0.1164
    PK53   43.959   2.058   2870.1   0.1164
    PK55   44.954   2.015   9538.4   0.1164
    PK57   46.857   1.937     79.7   0.1164
    PK59   47.146   1.926     97.9   0.1164
    PK61   47.305   1.920     21.4   0.1164
    PK62   47.320   1.919    759.5   0.1164
    PK65   47.611   1.908   3340.7   0.1164
    PK67   47.840   1.900   4874.6   0.1164
    PK69   48.698   1.868   1171.0   0.1164
    PK71   49.880   1.827   3679.3   0.1164
    PK73   50.253   1.814   6030.8   0.1164
    PK75   50.493   1.806     12.7   0.1164
    PK77   50.771   1.797    658.1   0.1164
    PK79   51.371   1.777   2259.1   0.1164
    PK81   53.152   1.722     78.0   0.1164
    PK83   53.579   1.709    745.3   0.1164
    PK85   53.929   1.699   2521.9   0.1164
    PK87   54.087   1.694    164.7   0.1164
    PK89   54.560   1.681   3934.6   0.1164
    PK91   54.790   1.674    446.0   0.1164
    PK93   55.204   1.663  12605.6   0.1164
    PK94   55.342   1.659     17.0   0.1164
    PK97   55.812   1.646   6735.7   0.1164
    PK99   56.424   1.629  16625.8   0.1164
    PK101   56.852   1.618  30639.8   0.1164
    PK103   57.243   1.608   6179.6   0.1164
    PK105   57.511   1.601    562.6   0.1164
    PK107   57.796   1.594    144.0   0.1164
    PK109   58.919   1.566    706.7   0.1164
    PK111   59.446   1.554    784.0   0.1164
    PK113   60.056   1.539    159.1   0.1164
    PK115   60.303   1.534   4035.2   0.1164
    PK117   61.359   1.510      1.1   0.1164
    PK119   62.825   1.478   1744.8   0.1164
    PK121   63.142   1.471  29762.2   0.1164
    PK122   63.163   1.471    537.2   0.1164
    PK125   63.525   1.463    885.5   0.1164
    PK127   63.715   1.459    787.2   0.1164
    PK129   63.924   1.455    622.2   0.1164
    PK131   64.668   1.440   1822.7   0.1164
    PK133   64.855   1.436    933.6   0.1164
    PK135   65.416   1.426    314.6   0.1164
    PK137   65.808   1.418     77.9   0.1164
    PK138   65.932   1.416     16.5   0.1164
    PK140   66.039   1.414     78.2   0.1164
    PK142   66.179   1.411     88.7   0.1164
    PK145   66.598   1.403   1147.0   0.1164
    PK147   67.294   1.390    237.8   0.1164
    PK149   67.530   1.386     34.1   0.1164
    PK150   67.713   1.383   4814.8   0.1164
    PK153   68.201   1.374   4025.7   0.1164
    PK154   68.262   1.373   1111.9   0.1164
    PK157   68.569   1.367   2047.4   0.1164
    PK159   68.997   1.360    653.2   0.1164
    PK161   69.497   1.351    323.3   0.1164
    PK163   70.993   1.327    103.4   0.1164
    PK165   71.430   1.320     15.0   0.1164
    PK167   71.672   1.316   2158.4   0.1164
    PK169   72.013   1.310   6718.4   0.1164
    PK170   72.033   1.310     29.1   0.1164
    PK173   72.389   1.304    375.3   0.1164
    PK175   72.744   1.299   5163.8   0.1164
    PK177   73.090   1.294   1488.9   0.1164
    PK179   73.981   1.280    218.3   0.1164
    PK181   74.389   1.274   1082.0   0.1164
    PK182   74.510   1.272   2240.4   0.1164
    PK183   74.521   1.272   1212.1   0.1164
    PK187   74.744   1.269    212.7   0.1164
    PK188   74.919   1.267      5.0   0.1164
    PK191   75.581   1.257   2044.0   0.1164
    PK193   75.806   1.254   1815.3   0.1164
    PK194   75.981   1.251    582.2   0.1164
    PK197   76.504   1.244     70.5   0.1164
    PK198   76.686   1.242   1424.1   0.1164
    PK200   76.798   1.240    295.9   0.1164
    PK202   76.988   1.238     71.8   0.1164
    PK205   77.686   1.228   1432.3   0.1164
    PK206   77.806   1.227     57.1   0.1164
    PK209   79.124   1.209   2107.1   0.1164
    PK211   79.472   1.205    723.6   0.1164
    PK213   79.778   1.201    337.1   0.1164
    PK215   80.126   1.197    788.2   0.1164
    PK217   80.813   1.188   1155.1   0.1164
    PK219   81.320   1.182    461.3   0.1164
    PK220   81.510   1.180    585.6   0.1164
    PK223   82.012   1.174   7074.5   0.1164
    PK224   82.195   1.172      3.6   0.1164
    PK226   82.408   1.169     91.7   0.1164
    PK228   82.525   1.168     20.5   0.1164
    PK229   82.537   1.168      4.9   0.1164
    PK231   82.753   1.165    517.3   0.1164
    PK234   82.924   1.163    440.7   0.1164
    PK237   83.568   1.156     85.1   0.1164
    PK238   83.788   1.154     21.7   0.1164
    PK240   83.905   1.152    537.1   0.1164
    PK243   84.469   1.146    419.8   0.1164
    PK244   84.647   1.144     12.3   0.1164
    PK247   84.942   1.141      3.3   0.1164
    PK248   85.059   1.140      0.9   0.1164
    PK249   85.157   1.138    171.8   0.1164
    PK253   85.626   1.133     82.7   0.1164
    PK255   86.531   1.124     13.2   0.1164
    PK257   87.036   1.119     50.1   0.1164
    PK259   87.379   1.115     64.1   0.1164
    PK261   87.662   1.112   1172.6   0.1164
    PK262   87.790   1.111     38.1   0.1164
    PK264   88.023   1.109    120.6   0.1164
    PK266   88.174   1.107   1813.2   0.1164
    PK268   88.362   1.105    151.3   0.1164
    PK271   88.701   1.102   3197.0   0.1164
    PK272   88.814   1.101      3.0   0.1164
    PK274   89.033   1.099    811.4   0.1164
    PK276   89.202   1.097   6836.2   0.1164
    PK278   89.390   1.095    856.5   0.1164
    PK281   89.710   1.092   6739.9   0.1164
    PK283   90.068   1.089   5025.4   0.1164
    PK285   90.621   1.084    143.0   0.1164
    PK286   90.862   1.081     41.1   0.1164
    PK289   91.766   1.073   1566.1   0.1164
    PK290   91.781   1.073    170.3   0.1164
    PK291   91.819   1.072    324.2   0.1164
    PK295   92.271   1.068    451.8   0.1164
    PK296   92.504   1.066   1984.0   0.1164
    PK298   92.798   1.064     34.6   0.1164
    PK300   93.013   1.062    634.8   0.1164
    PK302   93.258   1.060      7.7   0.1164
    PK305   93.937   1.054      0.9   0.1164
    PK307   94.386   1.050     64.4   0.1164
    PK308   94.673   1.048   1638.6   0.1164
    PK311   95.236   1.043    470.2   0.1164
    PK312   95.538   1.040    291.1   0.1164
    PK315   95.864   1.038    552.7   0.1164
    PK317   96.223   1.035    117.2   0.1164
    PK319   96.898   1.029   2769.9   0.1164
    PK321   97.258   1.026    808.3   0.1164
    PK322   97.303   1.026    143.2   0.1164
    PK325   97.759   1.023   4322.9   0.1164
    PK326   97.942   1.021     44.1   0.1164
    PK327   98.056   1.020      6.1   0.1164
    PK329   98.155   1.019      6.0   0.1164
    PK331   98.284   1.018     63.6   0.1164
    PK335   98.672   1.015    332.2   0.1164
    PK337   99.320   1.011     54.2   0.1164
    PK338   99.541   1.009      0.5   0.1164
    PK340   99.675   1.008    206.2   0.1164
    PK341   99.713   1.008   1361.5   0.1164
    PK345  100.229   1.004    268.2   0.1164
    PK346  100.520   1.002   1587.2   0.1164
    PK349  100.926   0.999     86.8   0.1164
    PK351  101.402   0.995    135.1   0.1164
    PK353  102.324   0.989     23.7   0.1164
    PK354  102.571   0.987      1.5   0.1164
    PK355  102.617   0.987    193.2   0.1164
    PK357  102.842   0.985     10.2   0.1164
    PK360  103.158   0.983     91.9   0.1164
    PK362  103.267   0.982      6.0   0.1164
    PK363  103.483   0.981    479.3   0.1164
    PK364  103.502   0.981    749.7   0.1164
    PK368  103.855   0.978     23.6   0.1164
    PK370  104.010   0.977    710.4   0.1164
    PK371  104.204   0.976     83.8   0.1164
    PK374  104.554   0.974    494.3   0.1164
    PK377  105.313   0.969   1005.7   0.1164
    PK378  105.599   0.967   2464.4   0.1164
    PK380  105.782   0.966    281.0   0.1164
    PK383  106.190   0.963    935.3   0.1164
    PK384  106.311   0.963   1999.5   0.1164
    PK385  106.323   0.962    982.5   0.1164
    PK386  106.547   0.961     15.0   0.1164
    PK388  106.676   0.960    143.0   0.1164
    PK391  106.723   0.960     12.7   0.1164
    PK395  107.393   0.956   1696.9   0.1164
    PK396  107.622   0.954    642.9   0.1164
    PK397  107.744   0.954   1160.9   0.1164
    PK398  107.760   0.954    325.1   0.1164
    PK400  107.799   0.953    249.5   0.1164
    PK405  108.275   0.950    176.8   0.1164
    PK406  108.334   0.950     69.3   0.1164
    PK407  108.520   0.949   1237.5   0.1164
    PK410  108.830   0.947     18.9   0.1164
    PK413  109.427   0.944    135.6   0.1164
    PK414  109.552   0.943   1163.3   0.1164
    PK415  109.675   0.942     37.9   0.1164
    PK419  111.053   0.934   1782.9   0.1164
    PK420  111.383   0.933    930.6   0.1164
    PK421  111.420   0.932    210.2   0.1164
    PK423  111.744   0.931    282.5   0.1164
    PK426  112.093   0.929    237.2   0.1164
    PK427  112.113   0.929    336.9   0.1164
    PK431  112.846   0.925   1057.3   0.1164
    PK433  113.349   0.922      4.1   0.1164
    PK434  113.391   0.922    585.8   0.1164
    PK435  113.596   0.921    513.1   0.1164
    PK436  113.645   0.920    237.6   0.1164
    PK441  114.337   0.917     39.9   0.1164
    PK442  114.569   0.916     13.2   0.1164
    PK443  114.710   0.915     71.3   0.1164
    PK445  114.946   0.914    567.0   0.1164
    PK447  115.083   0.913   1168.2   0.1164
    PK448  115.133   0.913    410.0   0.1164
    PK453  115.842   0.909     66.5   0.1164
    PK454  116.084   0.908      0.2   0.1164
    PK455  116.214   0.907   1656.5   0.1164
    PK456  116.235   0.907      0.7   0.1164
    PK461  116.841   0.904    485.0   0.1164
    PK462  117.039   0.903      7.7   0.1164
    PK463  117.162   0.903    801.7   0.1164
    PK465  117.370   0.902      5.6   0.1164
    PK466  117.501   0.901      0.9   0.1164
    PK468  117.612   0.900    154.7   0.1164
    PK472  118.007   0.899     38.2   0.1164
    PK474  118.140   0.898    116.7   0.1164
    PK477  119.169   0.893     31.0   0.1164
    PK478  119.497   0.892    176.2   0.1164
    PK480  119.748   0.891     74.6   0.1164

loop_
 _refln_index_h
 _refln_index_k
 _refln_index_l
 _pd_refln_phase_id
 _refln_observed_status
 _refln_F_squared_calc
 _refln_F_squared_meas
 _refln_phase_calc
 _pd_refln_i100_meas
 _pd_refln_peak_id
    0   0   4     PH00  o   33438.977   29278.281     180.00    11.28   PK1
    0   1   0     PH00  o    2110.501    2128.283     180.00     1.91   PK3
    0   1   1     PH00  o     317.224     415.650     180.00     0.71   PK5
    0   1   2     PH00  o   19214.373   17295.129       0.00    25.80   PK7
    0   1   3     PH00  o    5430.183    5205.506     180.00     6.39   PK9
    0   0   6     PH00  o  148995.828  130334.883     180.00    21.59   PK11
    0   1   4     PH00  o   14782.530   12857.601     180.00    12.61   PK13
    0   1   5     PH00  o    9947.581    9247.733       0.00     7.17   PK15
    0   1   6     PH00  o     143.742     142.224       0.00     0.09   PK17
    1   1   0     PH00  o   55682.363   76380.344       0.00    21.38   PK19
    0   0   8     PH00  o  248578.438  236084.156       0.00    21.02   PK21
    1   1   2     PH00  o   49172.840   43967.922     180.00    22.96   PK23
    0   1   7     PH00  o  108871.406  150228.297       0.00    73.31   PK25
    1   1   4     PH00  o  222839.969  231051.359       0.00   100.00   PK27
    0   2   0     PH00  o   68280.664   64561.824     180.00    13.12   PK29
    0   2   1     PH00  o   43377.754   36413.926     180.00    14.60   PK31
    0   1   8     PH00  o    8606.345    8677.781       0.00     3.40   PK33
    0   2   2     PH00  o    1371.284    1387.384     180.00     0.53   PK35
    0   2   3     PH00  o   69298.906   83443.523     180.00    30.12   PK37
    1   1   6     PH00  o   10005.464    9612.710     180.00     3.20   PK39
    0   2   4     PH00  o    1377.724    1332.878       0.00     0.44   PK40
    0   0   10    PH00  o   22525.715   22438.215     180.00     1.21   PK43
    0   1   9     PH00  o     694.192     724.130     180.00     0.23   PK45
    0   2   5     PH00  o   73726.984   80258.305       0.00    24.03   PK47
    0   2   6     PH00  o  111613.383   99862.227       0.00    26.67   PK49
    0   1   10    PH00  o   14204.436   13755.756       0.00     3.58   PK51
    1   1   8     PH00  o   13885.184   13322.401       0.00     3.31   PK53
    0   2   7     PH00  o   55076.168   46566.574       0.00    10.99   PK55
    0   1   11    PH00  o     397.139     427.572     180.00     0.09   PK57
    1   2   0     PH00  o     529.796     532.071     180.00     0.11   PK59
    0   0   12    PH00  o     702.248     702.948       0.00     0.02   PK61
    1   2   1     PH00  o    2081.472    2082.115     180.00     0.87   PK62
    0   2   8     PH00  o   19735.768   18573.875     180.00     3.85   PK65
    1   2   2     PH00  o   14945.695   13699.627       0.00     5.61   PK67
    1   2   3     PH00  o    3481.590    3426.568     180.00     1.35   PK69
    1   2   4     PH00  o   11883.853   11370.428     180.00     4.24   PK71
    1   1   10    PH00  o   39697.848   37913.145     180.00     6.95   PK73
    0   2   9     PH00  o      75.771      80.399       0.00     0.01   PK75
    0   1   12    PH00  o    4207.770    4234.858     180.00     0.76   PK77
    1   2   5     PH00  o    7751.108    7465.687       0.00     2.60   PK79
    1   2   6     PH00  o     279.595     278.647       0.00     0.09   PK81
    0   2   10    PH00  o    5237.661    5421.691     180.00     0.86   PK83
    0   3   0     PH00  o   35595.078   37240.012       0.00     2.90   PK85
    0   3   1     PH00  o    1193.812    1224.349       0.00     0.19   PK87
    0   3   2     PH00  o   30782.408   29829.609     180.00     4.53   PK89
    0   1   13    PH00  o    3381.025    3413.764     180.00     0.51   PK91
    1   2   7     PH00  o   40219.934   49077.387       0.00    14.52   PK93
    0   3   3     PH00  o     114.695     133.140     180.00     0.02   PK94
    0   0   14    PH00  o  324396.469  322608.063     180.00     7.76   PK97
    0   3   4     PH00  o  135203.953  136044.172       0.00    19.15   PK99
    0   2   11    PH00  o  245901.359  255048.344     180.00    35.29   PK101
    1   1   12    PH00  o   52614.508   52242.102       0.00     7.12   PK103
    1   2   8     PH00  o    2246.498    2403.465       0.00     0.65   PK105
    0   3   5     PH00  o    1219.400    1244.364     180.00     0.17   PK107
    0   1   14    PH00  o    6394.233    6376.180       0.00     0.81   PK109
    0   3   6     PH00  o    7328.518    7217.197     180.00     0.90   PK111
    1   2   9     PH00  o     743.185     749.349     180.00     0.18   PK113
    0   2   12    PH00  o   39337.113   38354.359       0.00     4.65   PK115
    0   3   7     PH00  o      11.101      11.036     180.00     0.00   PK117
    1   2   10    PH00  o    9004.725    9081.186       0.00     2.01   PK119
    2   2   0     PH00  o  627049.875  626489.875       0.00    34.28   PK121
    0   1   15    PH00  o    5670.294    5658.575       0.00     0.62   PK122
    0   3   8     PH00  o    9355.924    9444.008       0.00     1.02   PK125
    2   2   2     PH00  o    8526.220    8450.875     180.00     0.91   PK127
    0   2   13    PH00  o    6660.742    6727.185     180.00     0.72   PK129
    0   0   16    PH00  o  123235.492  121249.195       0.00     2.10   PK131
    1   1   14    PH00  o   10532.199   10416.371     180.00     1.08   PK133
    2   2   4     PH00  o    3583.768    3576.137     180.00     0.36   PK135
    1   2   11    PH00  o     432.898     448.616       0.00     0.09   PK137
    0   3   9     PH00  o     186.594     190.540       0.00     0.02   PK138
    1   3   0     PH00  o     893.990     907.002     180.00     0.09   PK140
    1   3   1     PH00  o     514.396     516.857       0.00     0.10   PK142
    1   3   2     PH00  o    6858.499    6772.504       0.00     1.32   PK145
    1   3   3     PH00  o    1429.743    1434.956       0.00     0.27   PK147
    0   1   16    PH00  o     407.743     414.879       0.00     0.04   PK149
    0   2   14    PH00  o   56983.016   58880.840       0.00     5.55   PK150
    2   2   6     PH00  o   51830.152   49971.844     180.00     4.64   PK153
    1   3   4     PH00  o    7193.482    6913.708     180.00     1.28   PK154
    0   3   10    PH00  o   26299.264   25699.795     180.00     2.36   PK157
    1   2   12    PH00  o    4192.272    4152.623     180.00     0.75   PK159
    1   3   5     PH00  o    2099.112    2085.740     180.00     0.37   PK161
    1   3   6     PH00  o     699.119     696.462       0.00     0.12   PK163
    0   3   11    PH00  o     205.944     204.658     180.00     0.02   PK165
    0   2   15    PH00  o   30358.256   29622.955       0.00     2.49   PK167
    2   2   8     PH00  o   97073.289   93066.320       0.00     7.74   PK169
    0   1   17    PH00  o     419.470     403.232       0.00     0.03   PK170
    1   2   13    PH00  o    2617.104    2625.957     180.00     0.43   PK173
    1   3   7     PH00  o   35033.121   36470.473     180.00     5.95   PK175
    1   1   16    PH00  o   20896.344   21222.656       0.00     1.71   PK177
    0   0   18    PH00  o   19115.109   19105.980       0.00     0.25   PK179
    0   4   0     PH00  o   32515.723   31882.783     180.00     1.25   PK181
    0   3   12    PH00  o   33993.434   33106.668       0.00     2.58   PK182
    0   4   1     PH00  o   18398.699   17917.436       0.00     1.40   PK183
    1   3   8     PH00  o    1597.733    1580.585       0.00     0.24   PK187
    0   4   2     PH00  o      74.271      74.623       0.00     0.01   PK188
    0   4   3     PH00  o   30805.039   30998.484       0.00     2.35   PK191
    0   2   16    PH00  o   28219.033   27676.295     180.00     2.09   PK193
    1   2   14    PH00  o    4489.505    4456.150       0.00     0.67   PK194
    0   4   4     PH00  o    1078.753    1091.759       0.00     0.08   PK197
    0   1   18    PH00  o   21726.143   22156.207       0.00     1.64   PK198
    2   2   10    PH00  o    4556.161    4615.463     180.00     0.34   PK200
    1   3   9     PH00  o     560.684     562.266       0.00     0.08   PK202
    0   4   5     PH00  o   22896.982   22782.320     180.00     1.65   PK205
    0   3   13    PH00  o     913.280     910.608       0.00     0.07   PK206
    0   4   6     PH00  o   35193.195   34538.645       0.00     2.43   PK209
    1   3   10    PH00  o    6026.150    5972.207       0.00     0.83   PK211
    1   2   15    PH00  o    2778.707    2798.649       0.00     0.39   PK213
    0   2   17    PH00  o   13125.555   13177.905       0.00     0.91   PK215
    0   4   7     PH00  o   19705.586   19563.102     180.00     1.33   PK217
    0   3   14    PH00  o    7948.197    7884.629     180.00     0.53   PK219
    0   1   19    PH00  o   10116.293   10042.923     180.00     0.67   PK220
    1   1   18    PH00  o  127530.102  122400.930     180.00     8.15   PK223
    1   3   11    PH00  o      32.017      31.672       0.00     0.00   PK224
    2   3   0     PH00  o    1600.928    1597.392     180.00     0.11   PK226
    2   2   12    PH00  o     356.897     357.390       0.00     0.02   PK228
    2   3   1     PH00  o      42.777      42.840     180.00     0.01   PK229
    0   4   8     PH00  o    9114.176    9061.913     180.00     0.60   PK231
    2   3   2     PH00  o    3895.037    3870.930       0.00     0.51   PK234
    2   3   3     PH00  o     754.306     755.551     180.00     0.10   PK237
    1   2   16    PH00  o     191.504     193.020       0.00     0.02   PK238
    0   0   20    PH00  o   57013.594   57492.262       0.00     0.62   PK240
    2   3   4     PH00  o    3813.295    3777.016     180.00     0.48   PK243
    0   2   18    PH00  o     222.197     221.549       0.00     0.01   PK244
    0   4   9     PH00  o      59.999      60.145     180.00     0.00   PK247
    0   3   15    PH00  o      17.150      17.180       0.00     0.00   PK248
    1   3   12    PH00  o    1558.460    1560.805     180.00     0.20   PK249
    2   3   5     PH00  o     754.634     756.343       0.00     0.10   PK253
    0   1   20    PH00  o     242.567     244.156     180.00     0.02   PK255
    2   3   6     PH00  o     464.363     465.966       0.00     0.06   PK257
    0   4   10    PH00  o    1189.086    1197.704     180.00     0.07   PK259
    1   4   0     PH00  o   21792.947   21988.926       0.00     1.35   PK261
    1   4   1     PH00  o     354.946     357.983     180.00     0.04   PK262
    1   2   17    PH00  o    1138.439    1135.384       0.00     0.14   PK264
    1   4   2     PH00  o   17279.701   17096.322     180.00     2.09   PK266
    1   3   13    PH00  o    1427.205    1429.765       0.00     0.17   PK268
    2   3   7     PH00  o   30023.566   30308.988       0.00     3.68   PK271
    1   4   3     PH00  o      27.929      28.413       0.00     0.00   PK272
    0   3   16    PH00  o   15308.621   15435.502       0.00     0.93   PK274
    2   2   14    PH00  o  133100.984  130264.148     180.00     7.87   PK276
    0   2   19    PH00  o   16354.600   16349.143     180.00     0.99   PK278
    1   4   4     PH00  o   65577.094   64519.449       0.00     7.76   PK281
    0   4   11    PH00  o   97132.531   96518.500       0.00     5.79   PK283
    2   3   8     PH00  o    1374.311    1379.791       0.00     0.16   PK285
    1   4   5     PH00  o     392.946     397.011       0.00     0.05   PK286
    1   1   20    PH00  o   30698.842   30479.191       0.00     1.80   PK289
    0   1   21    PH00  o    3340.925    3314.889     180.00     0.20   PK290
    1   3   14    PH00  o    3179.906    3156.150       0.00     0.37   PK291
    1   4   6     PH00  o    4377.729    4410.773     180.00     0.52   PK295
    1   2   18    PH00  o   19435.205   19398.146       0.00     2.29   PK296
    2   3   9     PH00  o     339.908     339.334     180.00     0.04   PK298
    0   4   12    PH00  o   12440.900   12450.871       0.00     0.73   PK300
    0   3   17    PH00  o     150.400     150.986     180.00     0.01   PK302
    1   4   7     PH00  o       8.749       8.805       0.00     0.00   PK305
    0   2   20    PH00  o    1259.605    1270.877     180.00     0.07   PK307
    0   0   22    PH00  o  196854.266  194326.359     180.00     1.89   PK308
    2   3   10    PH00  o    4677.049    4656.621       0.00     0.54   PK311
    1   3   15    PH00  o    2911.617    2884.998     180.00     0.34   PK312
    1   4   8     PH00  o    5498.890    5483.392       0.00     0.64   PK315
    0   4   13    PH00  o    2321.295    2328.115       0.00     0.14   PK317
    2   2   16    PH00  o   56684.871   55076.234       0.00     3.19   PK319
    1   2   19    PH00  o    8231.162    8040.259     180.00     0.93   PK321
    0   1   22    PH00  o    2896.741    2849.260       0.00     0.16   PK322
    0   3   18    PH00  o   88655.031   86038.102     180.00     4.98   PK325
    2   3   11    PH00  o     437.756     438.487     180.00     0.05   PK326
    1   4   9     PH00  o      61.232      60.455     180.00     0.01   PK327
    0   5   0     PH00  o     241.666     240.770     180.00     0.01   PK329
    0   5   1     PH00  o    1256.778    1266.711       0.00     0.07   PK331
    0   5   2     PH00  o    6572.733    6613.807       0.00     0.38   PK335
    0   5   3     PH00  o    1071.292    1078.387       0.00     0.06   PK337
    1   3   16    PH00  o       5.238       5.272       0.00     0.00   PK338
    0   2   21    PH00  o    4083.318    4101.802     180.00     0.24   PK340
    0   4   14    PH00  o   27000.092   27082.178       0.00     1.57   PK341
    0   5   4     PH00  o    5312.532    5330.903     180.00     0.31   PK345
    1   4   10    PH00  o   16149.115   15764.526     180.00     1.83   PK346
    2   3   12    PH00  o     863.828     860.981     180.00     0.10   PK349
    0   5   5     PH00  o    2692.363    2677.827     180.00     0.16   PK351
    1   2   20    PH00  o     233.844     234.264     180.00     0.03   PK353
    0   3   19    PH00  o      30.598      30.566       0.00     0.00   PK354
    1   1   22    PH00  o    3823.254    3812.844     180.00     0.22   PK355
    0   5   6     PH00  o     201.544     201.524       0.00     0.01   PK357
    0   1   23    PH00  o    1799.062    1809.914       0.00     0.11   PK360
    1   4   11    PH00  o      58.787      58.843       0.00     0.01   PK362
    3   3   0     PH00  o   18895.709   18849.156       0.00     0.55   PK363
    0   4   15    PH00  o   14798.182   14740.984     180.00     0.86   PK364
    1   3   17    PH00  o     229.455     231.188     180.00     0.03   PK368
    3   3   2     PH00  o   14049.634   13933.134     180.00     0.82   PK370
    2   3   13    PH00  o     816.991     820.697     180.00     0.10   PK371
    0   5   7     PH00  o    9582.072    9665.733     180.00     0.57   PK374
    0   2   22    PH00  o   19459.291   19574.055       0.00     1.16   PK377
    3   3   4     PH00  o   48546.953   47876.297       0.00     2.84   PK378
    2   2   18    PH00  o    5420.480    5451.343       0.00     0.32   PK380
    2   4   0     PH00  o   18270.402   18096.467     180.00     1.08   PK383
    1   4   12    PH00  o   19759.791   19326.035       0.00     2.30   PK384
    2   4   1     PH00  o    9697.189    9495.781     180.00     1.13   PK385
    0   5   8     PH00  o     287.720     289.051       0.00     0.02   PK386
    0   0   24    PH00  o   16657.271   16540.371       0.00     0.16   PK388
    2   4   2     PH00  o     122.797     122.269       0.00     0.01   PK391
    2   4   3     PH00  o   16214.152   16264.407     180.00     1.95   PK395
    0   4   16    PH00  o   12277.176   12301.256     180.00     0.74   PK396
    0   3   20    PH00  o   22356.168   22189.672       0.00     1.34   PK397
    1   2   21    PH00  o    3133.051    3106.375     180.00     0.37   PK398
    2   3   14    PH00  o    2402.607    2383.170       0.00     0.29   PK400
    3   3   6     PH00  o    3329.218    3363.209     180.00     0.20   PK405
    2   4   4     PH00  o     651.676     658.540       0.00     0.08   PK406
    1   3   18    PH00  o   11742.643   11746.502       0.00     1.43   PK407
    0   5   9     PH00  o     356.181     357.753       0.00     0.02   PK410
    0   1   24    PH00  o    2558.328    2552.710     180.00     0.16   PK413
    2   4   5     PH00  o   11029.348   10934.649       0.00     1.34   PK414
    1   4   13    PH00  o     355.192     355.353     180.00     0.04   PK415
    2   4   6     PH00  o   16812.447   16495.648       0.00     2.05   PK419
    0   2   23    PH00  o   17467.096   17156.154       0.00     1.07   PK420
    0   5   10    PH00  o    3956.221    3874.373       0.00     0.24   PK421
    2   3   15    PH00  o    2596.725    2593.221       0.00     0.33   PK423
    3   3   8     PH00  o    4350.349    4336.803       0.00     0.27   PK426
    0   4   17    PH00  o    6175.419    6158.307     180.00     0.39   PK427
    2   4   7     PH00  o    9589.642    9578.897       0.00     1.22   PK431
    0   3   21    PH00  o      74.471      73.429       0.00     0.00   PK433
    1   4   14    PH00  o    5321.926    5270.458     180.00     0.67   PK434
    1   3   19    PH00  o    4624.236    4604.475       0.00     0.59   PK435
    1   2   22    PH00  o    2143.316    2130.734       0.00     0.27   PK436
    0   5   11    PH00  o     709.240     708.780     180.00     0.05   PK441
    1   5   0     PH00  o     234.372     234.135     180.00     0.02   PK442
    1   5   1     PH00  o     627.260     630.804     180.00     0.08   PK443
    2   4   8     PH00  o    5052.853    4996.604     180.00     0.65   PK445
    1   1   24    PH00  o   20828.156   20551.365       0.00     1.35   PK447
    1   5   2     PH00  o    3651.108    3603.430       0.00     0.47   PK448
    1   5   3     PH00  o     579.994     578.633     180.00     0.08   PK453
    2   3   16    PH00  o       1.495       1.503       0.00     0.00   PK454
    2   2   20    PH00  o   28528.371   28671.451       0.00     1.91   PK455
    0   1   25    PH00  o      12.255      12.322       0.00     0.00   PK456
    1   5   4     PH00  o    4170.279    4158.601     180.00     0.56   PK461
    0   4   18    PH00  o     132.003     132.016       0.00     0.01   PK462
    3   3   10    PH00  o   13853.732   13680.111     180.00     0.92   PK463
    2   4   9     PH00  o      47.638      47.946       0.00     0.01   PK465
    1   4   15    PH00  o       7.604       7.627     180.00     0.00   PK466
    0   5   12    PH00  o    2607.523    2621.315     180.00     0.18   PK468
    0   2   24    PH00  o     645.528     643.098       0.00     0.04   PK472
    1   5   5     PH00  o     982.725     980.745       0.00     0.13   PK474
    1   3   20    PH00  o     255.935     255.919     180.00     0.04   PK477
    0   3   22    PH00  o    2905.451    2895.809     180.00     0.20   PK478
    1   5   6     PH00  o     606.132     610.044       0.00     0.09   PK480

_reflns_number_observed          481
_reflns_limit_h_min              0
_reflns_limit_h_max              3
_reflns_limit_k_min              0
_reflns_limit_k_max              5
_reflns_limit_l_min              0
_reflns_limit_l_max              25
_reflns_d_resolution_high        0.890
_reflns_d_resolution_low         5.755

_pd_meas_2theta_range_min              15.000
_pd_meas_2theta_range_max             119.994
_pd_meas_2theta_range_inc               0.019
_pd_proc_2theta_range_min              15.000
_pd_proc_2theta_range_max             119.994
_pd_proc_2theta_range_inc               0.019

loop_
 _pd_proc_point_id
 _pd_proc_2theta_corrected
 _pd_meas_intensity_total
 _pd_proc_intensity_bgk_calc
 _pd_calc_intensity_total
         1 15.000000 6659.0479 6522.2295 6544.4717
         2 15.019000 6664.9150 6521.6650 6546.1670
         3 15.038000 6592.4130 6521.1006 6548.2231
         4 15.057000 6571.3093 6520.5366 6550.7192
         5 15.076000 6661.7758 6519.9736 6553.7607
         6 15.095000 6655.0413 6519.4106 6557.4805
         7 15.114000 6633.9712 6518.8481 6562.0596
         8 15.133000 6654.7071 6518.2866 6567.7417
         9 15.152000 6625.3114 6517.7251 6574.8643
        10 15.171000 6554.7920 6517.1641 6583.9297
        11 15.190000 6475.2047 6516.6035 6595.7666
        12 15.209000 6534.6363 6516.0435 6611.9463
        13 15.228000 6505.7135 6515.4844 6635.7627
        14 15.247000 6623.4818 6514.9248 6674.0742
        15 15.266000 6665.9388 6514.3667 6739.7939
        16 15.285000 6650.0306 6513.8086 6853.2900
        17 15.304000 6623.7402 6513.2505 7039.4351
        18 15.323000 6668.7901 6512.6934 7317.1631
        19 15.342000 6748.4223 6512.1367 7680.8833
        20 15.361000 6784.2617 6511.5806 8072.7852
        21 15.380000 6780.8068 6511.0249 8362.1602
        22 15.399000 6731.1835 6510.4697 8419.3281
        23 15.418000 6737.1491 6509.9146 8241.0107
        24 15.437000 6710.3558 6509.3604 7908.8867
        25 15.456000 6738.9758 6508.8062 7532.6533
        26 15.475000 6730.3064 6508.2524 7205.4019
        27 15.494000 6597.1362 6507.7002 6964.4565
        28 15.513000 6624.6559 6507.1475 6805.9331
        29 15.532000 6621.7287 6506.5952 6709.1860
        30 15.551000 6640.2391 6506.0439 6651.9878
        31 15.570000 6670.9233 6505.4922 6617.4048
        32 15.589000 6648.2007 6504.9419 6594.9824
        33 15.608000 6680.0872 6504.3916 6579.1450
        34 15.627000 6687.7399 6503.8418 6567.1577
        35 15.646000 6692.8248 6503.2930 6557.6709
        36 15.665000 6666.0318 6502.7441 6549.9541
        37 15.684000 6588.3286 6502.1953 6543.5586
        38 15.703000 6558.0209 6501.6475 6538.1787
        39 15.722000 6571.4467 6501.1001 6533.5928
        40 15.741000 6547.6841 6500.5532 6529.6377
        41 15.760000 6560.5090 6500.0068 6526.1895
        42 15.779000 6709.9324 6499.4604 6523.1528
        43 15.798000 6542.0254 6498.9150 6520.4541
        44 15.817000 6557.4821 6498.3696 6518.0352
        45 15.836000 6608.4544 6497.8252 6515.8506
        46 15.855000 6699.2751 6497.2808 6513.8623
        47 15.874000 6572.1540 6496.7373 6502.3799
        48 15.893000 6274.6343 6496.1938 6501.3975
        49 15.912000 6600.3000 6495.6509 6495.6509
        50 15.931000 6532.4769 6495.1089 6495.1089
        51 15.950000 6558.8629 6494.5669 6494.5669
        52 15.969000 6573.4941 6494.0254 6494.0254
        53 15.988000 6524.1409 6493.4839 6493.4839
        54 16.007000 6530.4259 6492.9438 6492.9438
        55 16.026000 6582.2938 6492.4038 6492.4038
        56 16.045000 6540.0912 6491.8643 6491.8643
        57 16.064000 6613.9477 6491.3247 6491.3247
        58 16.083000 6551.3110 6490.7861 6490.7861
        59 16.102000 6494.7179 6490.2480 6490.2480
        60 16.121000 6499.6084 6489.7100 6489.7100
        61 16.140000 6633.5903 6489.1729 6489.1729
        62 16.159000 6593.4836 6488.6357 6488.6357
        63 16.178000 6599.4934 6488.0991 6488.0991
        64 16.197000 6577.3386 6487.5635 6487.5635
        65 16.216000 6488.7757 6487.0278 6487.0278
        66 16.235000 6531.0755 6486.4927 6486.4927
        67 16.254000 6534.9054 6485.9580 6485.9580
        68 16.273000 6489.6925 6485.4238 6485.4238
        69 16.292000 6474.7778 6484.8901 6484.8901
        70 16.311000 6541.8825 6484.3569 6484.3569
        71 16.330000 6675.0315 6483.8237 6483.8237
        72 16.349000 6650.1953 6483.2915 6483.2915
        73 16.368000 6542.6374 6482.7598 6482.7598
        74 16.387000 6485.1592 6482.2285 6482.2285
        75 16.406000 6504.5459 6481.6973 6481.6973
        76 16.425000 6647.5426 6481.1670 6481.1670
        77 16.444000 6639.1059 6480.6367 6480.6367
        78 16.463000 6607.8110 6480.1069 6480.1069
        79 16.482000 6634.2499 6479.5776 6479.5776
        80 16.501000 6515.0235 6479.0488 6479.0488
        81 16.520000 6483.1242 6478.5210 6478.5210
        82 16.539000 6495.9134 6477.9927 6477.9927
        83 16.558000 6457.6473 6477.4653 6477.4653
        84 16.577000 6494.5600 6476.9385 6476.9385
        85 16.596000 6574.8763 6476.4116 6476.4116
        86 16.615000 6545.6347 6475.8857 6475.8857
        87 16.634000 6563.2331 6475.3604 6475.3604
        88 16.653000 6541.2799 6474.8350 6474.8350
        89 16.672000 6486.2693 6474.3105 6474.3105
        90 16.691000 6584.2390 6473.7861 6473.7861
        91 16.710000 6623.9709 6473.2622 6473.2622
        92 16.729000 6706.1107 6472.7393 6472.7393
        93 16.748000 6600.2434 6472.2163 6472.2163
        94 16.767000 6660.9353 6471.6938 6471.6938
        95 16.786000 6541.0820 6471.1714 6471.1714
        96 16.805000 6427.8885 6470.6499 6470.6499
        97 16.824000 6544.5224 6470.1289 6470.1289
        98 16.843000 6597.9730 6469.6084 6469.6084
        99 16.862000 6734.3121 6469.0879 6469.0879
       100 16.881000 6570.4615 6468.5684 6468.5684
       101 16.900000 6524.2615 6468.0488 6468.0488
       102 16.919000 6628.6184 6467.5298 6467.5298
       103 16.938000 6492.0642 6467.0112 6468.6172
       104 16.957000 6459.6499 6466.4932 6468.2378
       105 16.976000 6598.2723 6465.9756 6468.6577
       106 16.995000 6575.1361 6465.4585 6468.3862
       107 17.014000 6593.5098 6464.9419 6468.1499
       108 17.033000 6537.3179 6464.4258 6467.9570
       109 17.052000 6522.3238 6463.9102 6467.8149
       110 17.071000 6546.2192 6463.3945 6467.7354
       111 17.090000 6465.8384 6462.8799 6467.7334
       112 17.109000 6450.7254 6462.3652 6467.8271
       113 17.128000 6457.7877 6461.8511 6468.0420
       114 17.147000 6469.3365 6461.3379 6468.4116
       115 17.166000 6498.2604 6460.8242 6468.9824
       116 17.185000 6438.6275 6460.3120 6469.8237
       117 17.204000 6453.5936 6459.7993 6471.0459
       118 17.223000 6558.7703 6459.2876 6472.8564
       119 17.242000 6595.1341 6458.7759 6475.6855
       120 17.261000 6554.9569 6458.2651 6480.4346
       121 17.280000 6451.2107 6457.7549 6488.8257
       122 17.299000 6519.1035 6457.2446 6503.6372
       123 17.318000 6622.8402 6456.7349 6528.3916
       124 17.337000 6563.8593 6456.2261 6566.0107
       125 17.356000 6555.6062 6455.7173 6616.8208
       126 17.375000 6697.3008 6455.2090 6673.0098
       127 17.394000 6679.5749 6454.7007 6717.8799
       128 17.413000 6782.5484 6454.1934 6731.6074
       129 17.432000 6791.5055 6453.6865 6712.3545
       130 17.451000 6610.3415 6453.1797 6670.0781
       131 17.470000 6648.3305 6452.6733 6617.2065
       132 17.489000 6772.2431 6452.1680 6567.5469
       133 17.508000 6683.1840 6451.6631 6528.9561
       134 17.527000 6588.9214 6451.1577 6502.4482
       135 17.546000 6656.9233 6450.6533 6485.7119
       136 17.565000 6683.2641 6450.1499 6475.6289
       137 17.584000 6703.7990 6449.6465 6469.5640
       138 17.603000 6771.6684 6449.1426 6465.7563
       139 17.622000 6712.6976 6448.6401 6463.2271
       140 17.641000 6717.3438 6448.1382 6461.5117
       141 17.660000 6723.4458 6447.6367 6460.4590
       142 17.679000 6833.7293 6447.1353 6460.1470
       143 17.698000 6855.0364 6446.6343 6460.9136
       144 17.717000 6923.5361 6446.1333 6463.4141
       145 17.736000 7016.5310 6445.6338 6468.5786
       146 17.755000 7427.1305 6445.1338 6477.3164
       147 17.774000 7979.8388 6444.6348 6489.9082
       148 17.793000 8599.1982 6444.1357 6505.0508
       149 17.812000 9407.5357 6443.6377 6518.6558
       150 17.83100010092.4200 6443.1401 6524.7783
       151 17.850000 9827.1019 6442.6426 6521.2202
       152 17.869000 9160.1105 6442.1455 6510.3599
       153 17.888000 8420.4413 6441.6489 6493.9097
       154 17.907000 7667.6239 6441.1528 6478.7349
       155 17.926000 7171.8383 6440.6572 6465.4707
       156 17.945000 6984.5230 6440.1616 6456.4624
       157 17.964000 6853.6277 6439.6670 6450.4775
       158 17.983000 6757.8316 6439.1724 6446.6572
       159 18.002000 6740.5435 6438.6787 6444.1880
       160 18.021000 6686.8111 6438.1851 6442.4824
       161 18.040000 6607.7552 6437.6919 6441.1899
       162 18.059000 6574.6221 6437.1987 6440.1255
       163 18.078000 6561.2128 6436.7065 6439.1992
       164 18.097000 6547.3157 6436.2148 6438.3652
       165 18.116000 6569.5476 6435.7236 6437.5977
       166 18.135000 6600.8647 6435.2324 6436.8799
       167 18.154000 6561.4196 6434.7417 6436.2012
       168 18.173000 6537.4602 6434.2515 6435.5532
       169 18.192000 6594.4765 6433.7622 6434.9302
       170 18.211000 6672.7434 6433.2729 6434.3267
       171 18.230000 6531.1016 6432.7842 6433.7397
       172 18.249000 6562.7868 6432.2954 6433.1655
       173 18.268000 6501.1472 6431.8076 6432.6035
       174 18.287000 6491.3084 6431.3198 6432.0503
       175 18.306000 6411.3167 6430.8330 6431.0859
       176 18.325000 6476.8426 6430.3462 6430.5786
       177 18.344000 6414.7646 6429.8599 6429.8599
       178 18.363000 6501.2492 6429.3740 6429.3740
       179 18.382000 6506.5754 6428.8887 6428.8887
       180 18.401000 6374.2850 6428.4033 6428.4033
       181 18.420000 6513.5210 6427.9189 6427.9189
       182 18.439000 6404.9792 6427.4346 6427.4346
       183 18.458000 6494.2060 6426.9512 6426.9512
       184 18.477000 6631.5666 6426.4678 6426.4678
       185 18.496000 6550.2300 6425.9849 6425.9849
       186 18.515000 6446.4211 6425.5020 6425.5020
       187 18.534000 6506.5188 6425.0205 6425.0205
       188 18.553000 6472.2497 6424.5386 6424.5386
       189 18.572000 6518.5908 6424.0576 6447.8350
       190 18.591000 6518.6333 6423.5767 6449.3809
       191 18.610000 6683.4203 6423.0962 6451.1968
       192 18.629000 6504.4849 6422.6162 6465.6367
       193 18.648000 6563.7064 6422.1367 6469.2227
       194 18.667000 6527.6569 6421.6577 6473.4102
       195 18.686000 6550.1205 6421.1792 6478.3237
       196 18.705000 6486.1705 6420.7007 6484.1196
       197 18.724000 6589.8004 6420.2227 6491.0015
       198 18.743000 6571.6418 6419.7456 6499.2310
       199 18.762000 6556.5707 6419.2686 6509.1553
       200 18.781000 6543.8739 6418.7920 6521.2373
       201 18.800000 6555.5824 6418.3159 6536.1162
       202 18.819000 6652.7359 6417.8398 6554.7119
       203 18.838000 6651.5967 6417.3647 6578.4629
       204 18.857000 6638.2436 6416.8901 6609.9648
       205 18.876000 6680.9413 6416.4155 6654.4814
       206 18.895000 6616.4168 6415.9409 6723.1470
       207 18.914000 6634.2692 6415.4673 6837.8555
       208 18.933000 6850.5244 6414.9941 7035.7612
       209 18.952000 7079.8273 6414.5220 7367.1807
       210 18.971000 7337.2206 6414.0493 7880.2969
       211 18.990000 7659.2407 6413.5771 8589.0674
       212 19.009000 8183.1450 6413.1055 9424.0713
       213 19.028000 8920.0277 6412.634810169.8018
       214 19.047000 9383.8151 6412.163610520.4434
       215 19.066000 9046.0945 6411.693410377.4863
       216 19.085000 8402.6336 6411.2236 9873.8320
       217 19.104000 7884.4981 6410.7539 9152.4639
       218 19.123000 7435.8826 6410.2847 8395.3926
       219 19.142000 6922.6740 6409.8164 7760.5625
       220 19.161000 6773.4945 6409.3481 7301.2803
       221 19.180000 6661.2581 6408.8804 7000.4722
       222 19.199000 6560.4042 6408.4126 6816.0840
       223 19.218000 6453.4921 6407.9458 6705.9336
       224 19.237000 6553.6094 6407.4795 6638.5039
       225 19.256000 6663.1857 6407.0132 6594.3013
       226 19.275000 6518.2575 6406.5474 6562.8809
       227 19.294000 6416.5607 6406.0820 6539.0493
       228 19.313000 6532.7966 6405.6172 6520.2163
       229 19.332000 6531.2931 6405.1528 6504.9526
       230 19.351000 6568.1927 6404.6880 6492.3696
       231 19.370000 6627.2506 6404.2246 6481.8550
       232 19.389000 6470.5755 6403.7612 6472.9663
       233 19.408000 6465.5647 6403.2983 6465.3711
       234 19.427000 6481.4864 6402.8359 6458.8208
       235 19.446000 6549.4748 6402.3740 6453.1201
       236 19.465000 6505.9601 6401.9126 6448.1206
       237 19.484000 6517.3482 6401.4512 6443.7017
       238 19.503000 6621.2308 6400.9902 6439.7686
       239 19.522000 6598.3505 6400.5298 6414.0659
       240 19.541000 6564.6113 6400.0698 6412.5161
       241 19.560000 6469.3095 6399.6104 6411.0928
       242 19.579000 6408.8226 6399.1509 6399.1509
       243 19.598000 6450.3055 6398.6924 6398.6924
       244 19.617000 6448.7350 6398.2339 6398.2339
       245 19.636000 6372.7855 6397.7759 6397.7759
       246 19.655000 6474.6841 6397.3184 6397.3184
       247 19.674000 6502.2026 6396.8613 6396.8613
       248 19.693000 6480.9125 6396.4048 6396.4048
       249 19.712000 6574.9219 6395.9482 6395.9482
       250 19.731000 6518.3425 6395.4927 6395.4927
       251 19.750000 6408.3897 6395.0366 6395.0366
       252 19.769000 6447.6198 6394.5815 6394.5815
       253 19.788000 6426.7697 6394.1270 6394.1270
       254 19.807000 6366.2987 6393.6729 6393.6729
       255 19.826000 6450.2933 6393.2192 6393.2192
       256 19.845000 6440.6039 6392.7656 6392.7656
       257 19.864000 6291.1312 6392.3125 6392.3125
       258 19.883000 6379.0395 6391.8599 6391.8599
       259 19.902000 6464.4791 6391.4072 6391.4072
       260 19.921000 6508.8726 6390.9556 6390.9556
       261 19.940000 6404.8605 6390.5044 6390.5044
       262 19.959000 6386.0118 6390.0527 6390.0527
       263 19.978000 6499.9603 6389.6025 6389.6025
       264 19.997000 6454.3043 6389.1523 6389.1523
       265 20.016000 6429.5903 6388.7021 6388.7021
       266 20.035000 6422.0886 6388.2529 6388.2529
       267 20.054000 6466.9613 6387.8037 6387.8037
       268 20.073000 6500.0803 6387.3550 6387.3550
       269 20.092000 6431.0726 6386.9067 6386.9067
       270 20.111000 6490.6732 6386.4590 6386.4590
       271 20.130000 6523.3066 6386.0117 6386.0117
       272 20.149000 6346.3150 6385.5645 6385.5645
       273 20.168000 6345.0692 6385.1182 6385.1182
       274 20.187000 6353.9642 6384.6719 6384.6719
       275 20.206000 6403.5099 6384.2261 6384.2261
       276 20.225000 6545.3457 6383.7808 6383.7808
       277 20.244000 6398.3685 6383.3354 6383.3354
       278 20.263000 6447.2930 6382.8906 6382.8906
       279 20.282000 6527.2093 6382.4468 6382.4468
       280 20.301000 6332.2552 6382.0029 6382.0029
       281 20.320000 6460.4657 6381.5596 6381.5596
       282 20.339000 6501.7157 6381.1167 6381.1167
       283 20.358000 6442.1649 6380.6738 6380.6738
       284 20.377000 6354.8998 6380.2319 6380.2319
       285 20.396000 6327.2030 6379.7896 6379.7896
       286 20.415000 6520.8852 6379.3481 6379.3481
       287 20.434000 6513.7607 6378.9077 6378.9077
       288 20.453000 6452.5297 6378.4668 6384.1445
       289 20.472000 6400.6429 6378.0264 6384.1943
       290 20.491000 6415.6335 6377.5864 6386.9678
       291 20.510000 6378.7676 6377.1475 6387.3862
       292 20.529000 6402.1559 6376.7085 6387.9272
       293 20.548000 6395.5705 6376.2695 6388.6152
       294 20.567000 6413.1575 6375.8311 6389.4810
       295 20.586000 6438.0463 6375.3936 6390.5649
       296 20.605000 6356.0213 6374.9561 6391.9160
       297 20.624000 6395.6747 6374.5190 6393.6011
       298 20.643000 6459.5384 6374.0820 6395.7061
       299 20.662000 6389.0142 6373.6460 6398.3506
       300 20.681000 6373.4540 6373.2104 6401.6973
       301 20.700000 6384.2309 6372.7749 6405.9873
       302 20.719000 6321.6903 6372.3394 6411.6128
       303 20.738000 6325.1184 6371.9048 6419.3184
       304 20.757000 6438.5737 6371.4702 6430.6460
       305 20.776000 6385.8636 6371.0366 6448.8193
       306 20.795000 6435.6271 6370.6030 6479.9058
       307 20.814000 6541.1226 6370.1699 6533.5239
       308 20.833000 6528.7184 6369.7373 6621.4883
       309 20.852000 6565.9135 6369.3047 6753.0195
       310 20.871000 6564.8554 6368.8730 6926.4424
       311 20.890000 6782.4310 6368.4414 7116.4287
       312 20.909000 6786.3589 6368.0103 7263.0239
       313 20.928000 6893.0740 6367.5796 7305.1787
       314 20.947000 6827.0298 6367.1494 7247.2197
       315 20.966000 6737.6464 6366.7192 7124.4131
       316 20.985000 6598.8552 6366.2896 6961.6816
       317 21.004000 6591.2625 6365.8604 6795.6826
       318 21.023000 6702.7379 6365.4316 6658.3076
       319 21.042000 6422.5554 6365.0034 6559.3335
       320 21.061000 6431.5618 6364.5747 6494.3618
       321 21.080000 6289.6542 6364.1475 6454.2612
       322 21.099000 6282.2834 6363.7197 6430.0352
       323 21.118000 6386.4619 6363.2935 6414.9761
       324 21.137000 6479.1148 6362.8667 6404.9229
       325 21.156000 6467.4788 6362.4409 6397.6421
       326 21.175000 6491.7439 6362.0151 6392.0200
       327 21.194000 6424.1193 6361.5898 6387.4961
       328 21.213000 6535.7581 6361.1650 6383.7622
       329 21.232000 6494.1186 6360.7402 6380.6216
       330 21.251000 6429.1409 6360.3159 6377.9409
       331 21.270000 6360.6989 6359.8921 6375.6226
       332 21.289000 6341.4032 6359.4688 6373.5933
       333 21.308000 6485.2145 6359.0459 6371.7974
       334 21.327000 6438.2130 6358.6235 6370.1924
       335 21.346000 6361.0293 6358.2012 6368.7441
       336 21.365000 6415.9982 6357.7793 6367.4263
       337 21.384000 6430.2140 6357.3579 6366.2188
       338 21.403000 6334.4211 6356.9365 6360.0679
       339 21.422000 6354.9758 6356.5161 6359.3960
       340 21.441000 6405.4907 6356.0957 6358.7529
       341 21.460000 6338.8208 6355.6758 6355.6758
       342 21.479000 6336.6004 6355.2563 6355.2563
       343 21.498000 6384.8983 6354.8374 6354.8374
       344 21.517000 6377.3402 6354.4185 6354.4185
       345 21.536000 6356.1189 6354.0005 6354.0005
       346 21.555000 6333.9313 6353.5820 6353.5820
       347 21.574000 6319.3327 6353.1650 6353.1650
       348 21.593000 6336.6455 6352.7471 6352.7471
       349 21.612000 6405.8813 6352.3306 6352.3306
       350 21.631000 6414.7666 6351.9141 6351.9141
       351 21.650000 6317.6218 6351.4980 6351.4980
       352 21.669000 6289.4916 6351.0825 6351.0825
       353 21.688000 6368.5127 6350.6670 6350.6670
       354 21.707000 6366.0813 6350.2520 6350.2520
       355 21.726000 6570.5104 6349.8379 6349.8379
       356 21.745000 6362.7072 6349.4233 6349.4233
       357 21.764000 6295.8371 6349.0098 6349.0098
       358 21.783000 6347.1355 6348.5962 6348.5962
       359 21.802000 6508.6740 6348.1831 6348.1831
       360 21.821000 6461.8209 6347.7710 6347.7710
       361 21.840000 6401.6127 6347.3584 6347.3584
       362 21.859000 6456.7363 6346.9468 6346.9468
       363 21.878000 6400.0208 6346.5352 6346.5352
       364 21.897000 6223.1717 6346.1235 6346.1235
       365 21.916000 6432.9360 6345.7134 6345.7134
       366 21.935000 6417.7092 6345.3027 6345.3027
       367 21.954000 6404.3104 6344.8931 6344.8931
       368 21.973000 6417.0062 6344.4834 6344.4834
       369 21.992000 6346.7648 6344.0737 6344.0737
       370 22.011000 6440.0590 6343.6650 6343.6650
       371 22.030000 6388.6921 6343.2563 6343.2563
       372 22.049000 6419.8033 6342.8486 6342.8486
       373 22.068000 6478.9875 6342.4409 6342.4409
       374 22.087000 6354.0061 6342.0337 6342.0337
       375 22.106000 6387.5508 6341.6270 6341.6270
       376 22.125000 6302.5404 6341.2202 6341.2202
       377 22.144000 6319.7074 6340.8140 6340.8140
       378 22.163000 6430.5174 6340.4082 6340.4082
       379 22.182000 6402.2404 6340.0024 6340.0024
       380 22.201000 6340.4164 6339.5972 6339.5972
       381 22.220000 6328.7993 6339.1929 6339.1929
       382 22.239000 6369.4183 6338.7886 6338.7886
       383 22.258000 6420.0382 6338.3843 6338.3843
       384 22.277000 6346.8811 6337.9810 6337.9810
       385 22.296000 6284.8713 6337.5776 6337.5776
       386 22.315000 6368.4961 6337.1748 6337.1748
       387 22.334000 6419.5275 6336.7720 6336.7720
       388 22.353000 6419.8115 6336.3701 6336.3701
       389 22.372000 6429.6764 6335.9688 6335.9688
       390 22.391000 6327.2317 6335.5669 6335.5669
       391 22.410000 6337.7743 6335.1665 6335.1665
       392 22.429000 6515.0373 6334.7656 6334.7656
       393 22.448000 6411.7851 6334.3652 6334.3652
       394 22.467000 6375.8590 6333.9658 6333.9658
       395 22.486000 6353.0024 6333.5659 6333.5659
       396 22.505000 6340.1815 6333.1670 6333.1670
       397 22.524000 6418.7456 6332.7686 6332.7686
       398 22.543000 6302.9870 6332.3701 6332.3701
       399 22.562000 6385.7609 6331.9722 6331.9722
       400 22.581000 6469.1291 6331.5742 6331.5742
       401 22.600000 6626.8584 6331.1772 6331.1772
       402 22.619000 6546.2608 6330.7803 6330.7803
       403 22.638000 6467.8188 6330.3833 6330.3833
       404 22.657000 6604.6448 6329.9878 6329.9878
       405 22.676000 6483.8445 6329.5918 6329.5918
       406 22.695000 6392.5313 6329.1968 6350.4282
       407 22.714000 6438.6941 6328.8018 6351.8784
       408 22.733000 6399.5799 6328.4067 6353.5776
       409 22.752000 6403.8686 6328.0127 6366.0771
       410 22.771000 6464.3585 6327.6182 6369.3389
       411 22.790000 6364.9792 6327.2251 6373.1523
       412 22.809000 6351.5552 6326.8315 6377.6318
       413 22.828000 6255.5653 6326.4390 6394.8667
       414 22.847000 6374.6140 6326.0469 6402.1807
       415 22.866000 6367.2771 6325.6548 6410.8818
       416 22.885000 6309.2408 6325.2627 6427.2246
       417 22.904000 6418.2916 6324.8716 6440.3896
       418 22.923000 6438.8036 6324.4805 6456.5063
       419 22.942000 6504.8917 6324.0898 6476.5625
       420 22.961000 6425.2376 6323.6997 6502.1895
       421 22.980000 6439.5491 6323.3096 6536.4575
       422 22.999000 6473.8724 6322.9199 6585.7510
       423 23.018000 6515.0431 6322.5313 6663.1333
       424 23.037000 6534.0470 6322.1421 6792.6553
       425 23.056000 6673.1737 6321.7539 7011.0356
       426 23.075000 6824.9717 6321.3657 7361.1611
       427 23.094000 6996.3831 6320.9780 7872.7725
       428 23.113000 7374.4427 6320.5903 8531.2236
       429 23.132000 7857.7489 6320.2036 9230.6582
       430 23.151000 8291.8141 6319.8174 9746.0889
       431 23.170000 8499.1066 6319.4307 9894.6895
       432 23.189000 8306.4488 6319.0449 9759.3262
       433 23.208000 8013.4074 6318.6592 9498.7656
       434 23.227000 7809.6754 6318.2739 9192.3730
       435 23.246000 7595.0731 6317.8892 8948.4307
       436 23.265000 7532.3534 6317.5049 8852.3096
       437 23.284000 7516.0098 6317.1206 8851.4102
       438 23.303000 7464.3846 6316.7373 8790.8623
       439 23.322000 7366.3106 6316.3535 8594.4258
       440 23.341000 7143.6256 6315.9707 8312.2822
       441 23.360000 7046.1031 6315.5884 7973.7637
       442 23.379000 6967.5337 6315.2061 7598.5317
       443 23.398000 6609.2777 6314.8237 7248.7373
       444 23.417000 6555.3579 6314.4429 6971.3926
       445 23.436000 6259.3863 6314.0615 6774.0537
       446 23.455000 6282.5077 6313.6807 6643.5908
       447 23.474000 6366.3991 6313.2998 6560.8892
       448 23.493000 6473.3679 6312.9199 6508.5122
       449 23.512000 6379.4925 6312.5405 6473.8203
       450 23.531000 6294.4378 6312.1611 6449.1382
       451 23.550000 6350.0136 6311.7817 6430.3525
       452 23.569000 6321.0332 6311.4033 6415.3599
       453 23.588000 6320.0553 6311.0249 6403.0439
       454 23.607000 6212.5996 6310.6470 6392.7383
       455 23.626000 6335.7875 6310.2695 6383.9990
       456 23.645000 6327.6453 6309.8921 6358.0620
       457 23.664000 6302.7059 6309.5151 6352.9028
       458 23.683000 6307.0799 6309.1387 6348.4263
       459 23.702000 6249.7565 6308.7622 6335.2886
       460 23.721000 6311.8592 6308.3867 6332.4990
       461 23.740000 6169.1535 6308.0112 6330.0234
       462 23.759000 6270.6386 6307.6362 6327.8110
       463 23.778000 6167.9225 6307.2612 6314.5181
       464 23.797000 6263.3993 6306.8872 6313.5439
       465 23.816000 6197.7700 6306.5132 6312.6411
       466 23.835000 6214.0306 6306.1396 6306.1396
       467 23.854000 6324.7349 6305.7661 6305.7661
       468 23.873000 6362.4140 6305.3931 6305.3931
       469 23.892000 6322.8976 6305.0205 6305.0205
       470 23.911000 6238.4566 6304.6484 6304.6484
       471 23.930000 6217.7874 6304.2764 6304.2764
       472 23.949000 6235.1684 6303.9048 6303.9048
       473 23.968000 6202.9330 6303.5337 6303.5337
       474 23.987000 6197.7199 6303.1631 6303.1631
       475 24.006000 6244.6855 6302.7925 6302.7925
       476 24.025000 6234.4322 6302.4224 6302.4224
       477 24.044000 6283.7191 6302.0522 6302.0522
       478 24.063000 6361.6043 6301.6831 6301.6831
       479 24.082000 6304.3578 6301.3140 6301.3140
       480 24.101000 6273.1434 6300.9453 6300.9453
       481 24.120000 6211.1074 6300.5767 6300.5767
       482 24.139000 6166.1470 6300.2090 6300.2090
       483 24.158000 6335.6903 6299.8408 6299.8408
       484 24.177000 6381.3168 6299.4736 6299.4736
       485 24.196000 6339.4222 6299.1069 6299.1069
       486 24.215000 6304.4917 6298.7402 6298.7402
       487 24.234000 6181.7042 6298.3740 6298.3740
       488 24.253000 6179.5205 6298.0083 6298.0083
       489 24.272000 6198.3243 6297.6426 6297.6426
       490 24.291000 6364.3934 6297.2773 6297.2773
       491 24.310000 6223.5083 6296.9126 6296.9126
       492 24.329000 6190.7219 6296.5479 6296.5479
       493 24.348000 6216.6837 6296.1836 6296.1836
       494 24.367000 6168.1227 6295.8198 6295.8198
       495 24.386000 6238.3849 6295.4565 6295.4565
       496 24.405000 6273.4549 6295.0933 6295.0933
       497 24.424000 6232.3548 6294.7305 6294.7305
       498 24.443000 6227.4656 6294.3682 6294.3682
       499 24.462000 6310.6088 6294.0063 6294.0063
       500 24.481000 6240.9060 6293.6445 6293.6445
       501 24.500000 6243.5343 6293.2827 6293.2827
       502 24.519000 6117.3553 6292.9219 6292.9219
       503 24.538000 6196.7365 6292.5615 6292.5615
       504 24.557000 6141.0534 6292.2007 6292.2007
       505 24.576000 6408.4293 6291.8408 6291.8408
       506 24.595000 6436.7390 6291.4810 6291.4810
       507 24.614000 6381.0096 6291.1221 6291.1221
       508 24.633000 6296.2411 6290.7632 6290.7632
       509 24.652000 6252.5465 6290.4048 6290.4048
       510 24.671000 6333.1107 6290.0459 6290.0459
       511 24.690000 6283.4814 6289.6885 6289.6885
       512 24.709000 6216.9932 6289.3306 6289.3306
       513 24.728000 6266.5296 6288.9736 6288.9736
       514 24.747000 6237.0464 6288.6167 6288.6167
       515 24.766000 6260.6620 6288.2598 6288.2598
       516 24.785000 6263.1367 6287.9038 6287.9038
       517 24.804000 6192.5068 6287.5479 6287.5479
       518 24.823000 6318.9234 6287.1924 6287.1924
       519 24.842000 6342.7099 6286.8374 6286.8374
       520 24.861000 6190.3484 6286.4824 6286.4824
       521 24.880000 6152.9909 6286.1279 6286.1279
       522 24.899000 6180.2855 6285.7739 6285.7739
       523 24.918000 6198.9630 6285.4204 6285.4204
       524 24.937000 6219.9069 6285.0664 6285.0664
       525 24.956000 6219.4022 6284.7134 6284.7134
       526 24.975000 6239.6124 6284.3608 6284.3608
       527 24.994000 6304.7226 6284.0088 6284.0088
       528 25.013000 6263.7531 6283.6563 6283.6563
       529 25.032000 6212.6402 6283.3047 6283.3047
       530 25.051000 6222.0751 6282.9531 6282.9531
       531 25.070000 6194.1548 6282.6021 6282.6021
       532 25.089000 6187.4879 6282.2510 6282.2510
       533 25.108000 6218.4747 6281.9009 6281.9009
       534 25.127000 6299.5012 6281.5508 6281.5508
       535 25.146000 6218.2701 6281.2012 6281.2012
       536 25.165000 6101.3644 6280.8516 6280.8516
       537 25.184000 6152.4738 6280.5024 6280.5024
       538 25.203000 6291.9512 6280.1543 6280.1543
       539 25.222000 6266.9213 6279.8057 6279.8057
       540 25.241000 6362.0759 6279.4575 6279.4575
       541 25.260000 6256.2418 6279.1099 6279.1099
       542 25.279000 6190.2811 6278.7627 6278.7627
       543 25.298000 6151.1669 6278.4155 6278.4155
       544 25.317000 6164.6914 6278.0688 6278.0688
       545 25.336000 6462.2750 6277.7227 6277.7227
       546 25.355000 6107.6287 6277.3765 6277.3765
       547 25.374000 6298.0561 6277.0308 6277.0308
       548 25.393000 6180.9048 6276.6855 6276.6855
       549 25.412000 6055.8949 6276.3408 6276.3408
       550 25.431000 6294.1601 6275.9961 6275.9961
       551 25.450000 6224.8098 6275.6514 6275.6514
       552 25.469000 6218.9869 6275.3081 6275.3081
       553 25.488000 6298.4979 6274.9639 6274.9639
       554 25.507000 6335.9980 6274.6211 6274.6211
       555 25.526000 6203.1218 6274.2778 6274.2778
       556 25.545000 6164.0979 6273.9355 6273.9355
       557 25.564000 6193.0859 6273.5933 6273.5933
       558 25.583000 6227.9760 6273.2510 6279.4390
       559 25.602000 6245.1858 6272.9097 6279.6162
       560 25.621000 6304.5090 6272.5679 6279.8604
       561 25.640000 6241.5152 6272.2271 6280.1855
       562 25.659000 6144.3530 6271.8867 6283.8174
       563 25.678000 6129.3550 6271.5464 6284.6265
       564 25.697000 6241.3662 6271.2065 6285.6104
       565 25.716000 6258.5964 6270.8667 6286.8042
       566 25.735000 6175.8038 6270.5269 6288.2559
       567 25.754000 6252.8682 6270.1885 6290.0269
       568 25.773000 6324.0163 6269.8496 6292.1948
       569 25.792000 6209.6614 6269.5117 6294.8672
       570 25.811000 6133.1759 6269.1738 6298.1855
       571 25.830000 6172.5369 6268.8359 6302.3525
       572 25.849000 6204.8072 6268.4985 6307.6714
       573 25.868000 6242.7687 6268.1611 6314.6606
       574 25.887000 6206.6354 6267.8247 6324.3306
       575 25.906000 6232.1255 6267.4888 6338.8188
       576 25.925000 6231.5471 6267.1528 6362.4839
       577 25.944000 6245.3213 6266.8169 6403.1855
       578 25.963000 6182.7686 6266.4814 6472.4917
       579 25.982000 6311.2414 6266.1465 6583.0688
       580 26.001000 6330.9724 6265.8120 6742.0874
       581 26.020000 6372.3652 6265.4775 6941.1406
       582 26.039000 6449.1637 6265.1436 7141.5137
       583 26.058000 6601.9354 6264.8101 7269.8271
       584 26.077000 6654.9000 6264.4766 7278.4092
       585 26.096000 6467.9105 6264.1436 7203.2168
       586 26.115000 6454.7274 6263.8110 7088.8018
       587 26.134000 6513.6700 6263.4785 6941.1641
       588 26.153000 6584.0075 6263.1465 6775.3921
       589 26.172000 6488.1778 6262.8149 6624.8364
       590 26.191000 6265.1825 6262.4834 6508.3706
       591 26.210000 6228.8934 6262.1523 6427.3403
       592 26.229000 6315.4937 6261.8218 6375.1440
       593 26.248000 6290.2367 6261.4912 6343.0786
       594 26.267000 6201.0236 6261.1611 6323.4214
       595 26.286000 6185.5082 6260.8315 6310.7710
       596 26.305000 6165.5039 6260.5020 6301.9614
       597 26.324000 6326.2602 6260.1729 6295.3560
       598 26.343000 6289.9333 6259.8442 6290.1416
       599 26.362000 6224.9089 6259.5156 6285.8945
       600 26.381000 6249.9804 6259.1875 6282.3633
       601 26.400000 6335.2949 6258.8599 6279.3818
       602 26.419000 6241.8521 6258.5322 6276.8306
       603 26.438000 6253.8666 6258.2051 6274.6221
       604 26.457000 6252.1567 6257.8784 6272.6895
       605 26.476000 6260.4983 6257.5518 6270.9814
       606 26.495000 6240.9368 6257.2251 6269.4575
       607 26.514000 6265.1570 6256.8999 6268.0884
       608 26.533000 6255.4431 6256.5742 6260.6831
       609 26.552000 6185.1755 6256.2490 6260.0083
       610 26.571000 6170.4125 6255.9243 6259.3765
       611 26.590000 6154.0926 6255.5996 6258.7803
       612 26.609000 6136.1725 6255.2754 6255.2754
       613 26.628000 6182.3158 6254.9512 6254.9512
       614 26.647000 6257.5601 6254.6279 6254.6279
       615 26.666000 6222.9314 6254.3047 6254.3047
       616 26.685000 6149.7674 6253.9814 6253.9814
       617 26.704000 6258.7594 6253.6592 6253.6592
       618 26.723000 6312.7906 6253.3364 6253.3364
       619 26.742000 6268.9507 6253.0146 6253.0146
       620 26.761000 6193.7738 6252.6929 6252.6929
       621 26.780000 6300.2090 6252.3716 6252.3716
       622 26.799000 6154.2654 6252.0508 6252.0508
       623 26.818000 6104.3400 6251.7300 6251.7300
       624 26.837000 6193.1051 6251.4097 6251.4097
       625 26.856000 6284.6231 6251.0894 6251.0894
       626 26.875000 6170.6036 6250.7695 6250.7695
       627 26.894000 6190.2024 6250.4502 6250.4502
       628 26.913000 6141.1037 6250.1309 6250.1309
       629 26.932000 6237.9784 6249.8120 6249.8120
       630 26.951000 6199.5205 6249.4937 6249.4937
       631 26.970000 6216.3969 6249.1758 6249.1758
       632 26.989000 6163.7063 6248.8579 6248.8579
       633 27.008000 6151.0481 6248.5405 6248.5405
       634 27.027000 6152.0259 6248.2231 6248.2231
       635 27.046000 6163.5592 6247.9058 6247.9058
       636 27.065000 6232.4776 6247.5898 6247.5898
       637 27.084000 6118.9707 6247.2734 6247.2734
       638 27.103000 6150.3115 6246.9575 6246.9575
       639 27.122000 6304.9730 6246.6421 6246.6421
       640 27.141000 6147.9509 6246.3267 6246.3267
       641 27.160000 6195.4025 6246.0112 6246.0112
       642 27.179000 6212.0447 6245.6973 6245.6973
       643 27.198000 6295.7586 6245.3828 6245.3828
       644 27.217000 6173.0803 6245.0684 6245.0684
       645 27.236000 6196.4251 6244.7549 6244.7549
       646 27.255000 6210.3054 6244.4409 6244.4409
       647 27.274000 6152.6206 6244.1279 6244.1279
       648 27.293000 6112.2521 6243.8154 6243.8154
       649 27.312000 6152.7595 6243.5034 6243.5034
       650 27.331000 6187.8281 6243.1909 6243.1909
       651 27.350000 6202.1193 6242.8789 6242.8789
       652 27.369000 6224.7864 6242.5674 6242.5674
       653 27.388000 6273.0635 6242.2563 6242.2563
       654 27.407000 6205.6090 6241.9453 6241.9453
       655 27.426000 6161.2733 6241.6348 6241.6348
       656 27.445000 6158.4757 6241.3247 6241.3247
       657 27.464000 6153.0521 6241.0146 6241.0146
       658 27.483000 6175.2877 6240.7051 6240.7051
       659 27.502000 6152.6198 6240.3955 6240.3955
       660 27.521000 6134.2430 6240.0869 6240.0869
       661 27.540000 6114.8115 6239.7778 6239.7778
       662 27.559000 6164.1422 6239.4692 6239.4692
       663 27.578000 6211.3601 6239.1616 6239.1616
       664 27.597000 6154.8644 6238.8535 6238.8535
       665 27.616000 6187.7806 6238.5459 6238.5459
       666 27.635000 6168.9410 6238.2388 6238.2388
       667 27.654000 6130.5322 6237.9316 6237.9316
       668 27.673000 6151.8349 6237.6255 6237.6255
       669 27.692000 6238.1812 6237.3193 6237.3193
       670 27.711000 6149.7448 6237.0132 6237.0132
       671 27.730000 6110.4472 6236.7080 6236.7080
       672 27.749000 6122.6925 6236.4023 6236.4023
       673 27.768000 6250.1866 6236.0977 6236.0977
       674 27.787000 6046.7945 6235.7925 6235.7925
       675 27.806000 6224.3434 6235.4883 6235.4883
       676 27.825000 6110.5030 6235.1846 6235.1846
       677 27.844000 6031.7575 6234.8804 6234.8804
       678 27.863000 6185.8286 6234.5771 6234.5771
       679 27.882000 6023.5048 6234.2739 6234.2739
       680 27.901000 6291.0390 6233.9712 6233.9712
       681 27.920000 6058.3772 6233.6689 6233.6689
       682 27.939000 6212.0778 6233.3662 6233.3662
       683 27.958000 6150.8401 6233.0645 6233.0645
       684 27.977000 6179.6428 6232.7627 6232.7627
       685 27.996000 6166.2950 6232.4614 6232.4614
       686 28.015000 6124.0291 6232.1606 6232.1606
       687 28.034000 6217.0404 6231.8599 6231.8599
       688 28.053000 6107.4533 6231.5596 6231.5596
       689 28.072000 6129.0844 6231.2593 6231.2593
       690 28.091000 6191.5375 6230.9595 6230.9595
       691 28.110000 6077.5496 6230.6602 6230.6602
       692 28.129000 6148.3698 6230.3608 6230.3608
       693 28.148000 6194.3605 6230.0620 6230.0620
       694 28.167000 6155.4820 6229.7637 6229.7637
       695 28.186000 6209.8435 6229.4653 6229.4653
       696 28.205000 6134.3630 6229.1675 6229.1675
       697 28.224000 6110.8274 6228.8701 6228.8701
       698 28.243000 6120.9555 6228.5723 6228.5723
       699 28.262000 6146.1317 6228.2754 6228.2754
       700 28.281000 6215.7287 6227.9790 6227.9790
       701 28.300000 6266.4518 6227.6826 6227.6826
       702 28.319000 6253.8365 6227.3862 6227.3862
       703 28.338000 6210.5081 6227.0903 6227.0903
       704 28.357000 6153.2626 6226.7949 6226.7949
       705 28.376000 6149.3161 6226.4995 6226.4995
       706 28.395000 6202.9337 6226.2046 6226.2046
       707 28.414000 6079.4859 6225.9097 6225.9097
       708 28.433000 5979.5288 6225.6157 6225.6157
       709 28.452000 6057.3953 6225.3218 6225.3218
       710 28.471000 6205.1205 6225.0278 6225.0278
       711 28.490000 6193.5466 6224.7344 6224.7344
       712 28.509000 6159.7638 6224.4414 6224.4414
       713 28.528000 6218.2922 6224.1484 6224.1484
       714 28.547000 6138.0034 6223.8564 6223.8564
       715 28.566000 6144.2217 6223.5640 6223.5640
       716 28.585000 6229.8393 6223.2720 6223.2720
       717 28.604000 6112.1823 6222.9805 6222.9805
       718 28.623000 6111.9030 6222.6895 6222.6895
       719 28.642000 6144.2627 6222.3984 6222.4741
       720 28.661000 6124.6796 6222.1074 6222.1895
       721 28.680000 6192.8108 6221.8169 6221.9067
       722 28.699000 6218.1279 6221.5269 6221.6250
       723 28.718000 6248.9657 6221.2368 6221.3828
       724 28.737000 6150.2024 6220.9473 6221.1079
       725 28.756000 6139.3802 6220.6587 6220.8359
       726 28.775000 6190.9786 6220.3691 6220.5664
       727 28.794000 6195.8888 6220.0811 6220.3013
       728 28.813000 6109.6459 6219.7925 6220.0400
       729 28.832000 6071.9528 6219.5044 6219.7852
       730 28.851000 6065.4765 6219.2168 6219.5371
       731 28.870000 6118.3921 6218.9292 6219.2988
       732 28.889000 6088.4725 6218.6421 6219.0728
       733 28.908000 6127.1905 6218.3555 6218.8652
       734 28.927000 6090.9463 6218.0684 6218.6846
       735 28.946000 6071.7227 6217.7827 6218.5547
       736 28.965000 6193.1931 6217.4966 6218.5181
       737 28.984000 6155.2675 6217.2109 6218.6567
       738 29.003000 6133.9710 6216.9253 6219.0952
       739 29.022000 6217.8385 6216.6406 6219.9761
       740 29.041000 6199.6964 6216.3560 6221.3911
       741 29.060000 6133.6038 6216.0713 6223.2739
       742 29.079000 6179.1179 6215.7866 6225.2466
       743 29.098000 6133.0599 6215.5029 6226.5244
       744 29.117000 6110.5168 6215.2197 6226.4697
       745 29.136000 6154.7560 6214.9365 6225.4272
       746 29.155000 6144.0025 6214.6533 6224.0557
       747 29.174000 6161.6333 6214.3706 6222.4785
       748 29.193000 6224.4714 6214.0884 6220.5928
       749 29.212000 6207.2896 6213.8057 6218.6260
       750 29.231000 6179.9525 6213.5239 6216.8970
       751 29.250000 6221.6704 6213.2422 6215.5308
       752 29.269000 6283.6846 6212.9614 6214.5127
       753 29.288000 6337.4698 6212.6802 6213.7646
       754 29.307000 6210.4956 6212.3999 6213.2002
       755 29.326000 6215.4036 6212.1191 6212.7441
       756 29.345000 6132.2044 6211.8389 6212.3486
       757 29.364000 6159.6874 6211.5596 6211.9878
       758 29.383000 6239.1542 6211.2798 6211.6460
       759 29.402000 6194.2123 6211.0010 6211.3184
       760 29.421000 6114.7347 6210.7217 6210.9995
       761 29.440000 6160.0619 6210.4429 6210.6880
       762 29.459000 6059.1026 6210.1646 6210.3823
       763 29.478000 6082.8067 6209.8867 6210.0815
       764 29.497000 6179.3900 6209.6089 6209.7842
       765 29.516000 6267.4093 6209.3315 6209.4902
       766 29.535000 6336.0144 6209.0542 6209.1987
       767 29.554000 6266.8362 6208.7773 6208.9092
       768 29.573000 6157.4206 6208.5005 6208.6216
       769 29.592000 6321.7001 6208.2246 6208.2700
       770 29.611000 6195.0239 6207.9482 6207.9897
       771 29.630000 6129.4426 6207.6724 6207.7104
       772 29.649000 6298.2025 6207.3970 6207.4321
       773 29.668000 6100.6393 6207.1221 6207.1221
       774 29.687000 6124.7529 6206.8472 6206.8472
       775 29.706000 6074.3390 6206.5728 6206.5728
       776 29.725000 6056.6733 6206.2979 6206.2979
       777 29.744000 6158.7425 6206.0239 6206.0239
       778 29.763000 6191.7636 6205.7505 6205.7505
       779 29.782000 6154.7483 6205.4771 6205.4771
       780 29.801000 6250.8103 6205.2041 6205.2041
       781 29.820000 6177.3834 6204.9307 6204.9307
       782 29.839000 6133.9318 6204.6582 6204.6582
       783 29.858000 6235.3381 6204.3862 6204.3862
       784 29.877000 6252.0336 6204.1143 6204.1143
       785 29.896000 6248.1608 6203.8428 6216.8359
       786 29.915000 6344.9144 6203.5708 6217.6743
       787 29.934000 6315.5956 6203.2998 6218.6616
       788 29.953000 6223.3402 6203.0288 6219.8242
       789 29.972000 6211.2236 6202.7583 6227.6240
       790 29.991000 6337.4554 6202.4878 6229.7944
       791 30.010000 6364.7011 6202.2178 6232.3428
       792 30.029000 6298.2844 6201.9482 6235.3501
       793 30.048000 6348.8696 6201.6787 6238.9204
       794 30.067000 6456.9065 6201.4102 6243.1909
       795 30.086000 6476.9412 6201.1406 6248.3398
       796 30.105000 6452.6678 6200.8721 6254.6089
       797 30.124000 6501.5495 6200.6040 6262.3301
       798 30.143000 6475.5805 6200.3359 6271.9824
       799 30.162000 6504.0436 6200.0679 6284.3306
       800 30.181000 6505.9841 6199.8008 6300.7715
       801 30.200000 6588.8463 6199.5337 6324.1880
       802 30.219000 6635.1460 6199.2661 6360.6509
       803 30.238000 6850.0473 6199.0000 6421.9463
       804 30.257000 6949.4838 6198.7334 6527.4370
       805 30.276000 7317.8408 6198.4673 6701.9199
       806 30.295000 8033.1968 6198.2017 6966.3726
       807 30.314000 9012.4151 6197.9360 7321.0825
       808 30.33300010769.3373 6197.6709 7722.0918
       809 30.35200012880.6778 6197.4063 8053.7944
       810 30.37100013794.5095 6197.1411 8173.5176
       811 30.39000012153.9017 6196.8770 8080.5034
       812 30.40900010993.8102 6196.6128 7902.8555
       813 30.42800010505.6071 6196.3491 7706.3965
       814 30.44700010590.6804 6196.0854 7466.4854
       815 30.466000 9273.2010 6195.8223 7181.7920
       816 30.485000 8051.8946 6195.5596 6907.8955
       817 30.504000 7434.5609 6195.2969 6686.6440
       818 30.523000 7002.0844 6195.0342 6527.5142
       819 30.542000 6789.7412 6194.7720 6422.6748
       820 30.561000 6701.6340 6194.5103 6375.5933
       821 30.580000 6585.9994 6194.2490 6337.4038
       822 30.599000 6530.8624 6193.9868 6313.9600
       823 30.618000 6464.1346 6193.7266 6298.7212
       824 30.637000 6419.6354 6193.4653 6297.0918
       825 30.656000 6431.3456 6193.2051 6290.5078
       826 30.675000 6474.5311 6192.9443 6286.3423
       827 30.694000 6536.8681 6192.6846 6284.1948
       828 30.713000 6450.8071 6192.4253 6283.8711
       829 30.732000 6486.9460 6192.1660 6285.3125
       830 30.751000 6505.6836 6191.9067 6288.5771
       831 30.770000 6560.7561 6191.6479 6293.8438
       832 30.789000 6500.3867 6191.3896 6301.4316
       833 30.808000 6428.6911 6191.1309 6311.8599
       834 30.827000 6475.5603 6190.8730 6325.9810
       835 30.846000 6509.2737 6190.6152 6333.3423
       836 30.865000 6504.5386 6190.3579 6361.9697
       837 30.884000 6483.1456 6190.1006 6405.6245
       838 30.903000 6509.2957 6189.8438 6500.1143
       839 30.922000 6609.2268 6189.5874 6620.7930
       840 30.941000 6650.7796 6189.3306 6834.1108
       841 30.960000 6812.7138 6189.0747 7167.0801
       842 30.979000 7158.6224 6188.8193 7643.6113
       843 30.998000 7548.7548 6188.5635 8205.2646
       844 31.017000 8206.3250 6188.3081 8733.6943
       845 31.036000 8605.4651 6188.0532 9017.8379
       846 31.055000 8641.6581 6187.7983 8970.0488
       847 31.074000 8158.2744 6187.5439 8745.5332
       848 31.093000 7769.5988 6187.2900 8492.4766
       849 31.112000 7690.2756 6187.0356 8207.2705
       850 31.131000 7624.0729 6186.7822 7848.7871
       851 31.150000 7303.9393 6186.5288 7469.8379
       852 31.169000 6994.7947 6186.2759 7148.7827
       853 31.188000 6580.3918 6186.0234 6920.4746
       854 31.207000 6706.2499 6185.7710 6789.3916
       855 31.226000 6593.4831 6185.5186 6751.9170
       856 31.245000 6671.2440 6185.2666 6811.7319
       857 31.264000 6670.9374 6185.0146 6987.9546
       858 31.283000 6610.8521 6184.7632 7309.2744
       859 31.302000 7019.5951 6184.5117 7792.1201
       860 31.321000 7386.3427 6184.2612 8406.1563
       861 31.340000 8100.5325 6184.0103 9028.2227
       862 31.359000 8227.4328 6183.7603 9422.4678
       863 31.378000 8354.3039 6183.5098 9426.9648
       864 31.397000 7670.6571 6183.2603 9174.8652
       865 31.416000 7457.4863 6183.0107 8869.3066
       866 31.435000 7455.7743 6182.7612 8544.1182
       867 31.454000 7373.5957 6182.5122 8136.8340
       868 31.473000 6992.0472 6182.2637 7675.2539
       869 31.492000 6766.5537 6182.0146 7253.3745
       870 31.511000 6555.0859 6181.7671 6905.8535
       871 31.530000 6440.3943 6181.5190 6675.0278
       872 31.549000 6463.1292 6181.2710 6525.6465
       873 31.568000 6350.8485 6181.0239 6433.6631
       874 31.587000 6296.7124 6180.7764 6368.2559
       875 31.606000 6357.7212 6180.5298 6332.2275
       876 31.625000 6344.3686 6180.2832 6307.0674
       877 31.644000 6287.8348 6180.0366 6288.1919
       878 31.663000 6317.6044 6179.7905 6273.3340
       879 31.682000 6299.6746 6179.5449 6261.3018
       880 31.701000 6260.2478 6179.2993 6251.3760
       881 31.720000 6306.0254 6179.0542 6243.0781
       882 31.739000 6294.1761 6178.8091 6236.0601
       883 31.758000 6280.1755 6178.5645 6230.0649
       884 31.777000 6321.2572 6178.3198 6224.8955
       885 31.796000 6318.6997 6178.0757 6220.4019
       886 31.815000 6311.4122 6177.8315 6216.4653
       887 31.834000 6316.0486 6177.5879 6212.9927
       888 31.853000 6343.8478 6177.3442 6190.7993
       889 31.872000 6326.4488 6177.1011 6189.4194
       890 31.891000 6374.7767 6176.8584 6232.0107
       891 31.910000 6426.4118 6176.6162 6234.6123
       892 31.929000 6383.3760 6176.3735 6228.1528
       893 31.948000 6421.9643 6176.1313 6232.7139
       894 31.967000 6481.8004 6175.8892 6259.1753
       895 31.986000 6646.5754 6175.6479 6267.0449
       896 32.005000 6666.0327 6175.4067 6276.1582
       897 32.024000 6605.1172 6175.1655 6286.7788
       898 32.043000 6651.9810 6174.9248 6299.2539
       899 32.062000 6790.2123 6174.6841 6314.0249
       900 32.081000 6881.9097 6174.4438 6331.6768
       901 32.100000 7018.3391 6174.2036 6352.9863
       902 32.119000 7106.4874 6173.9644 6379.0361
       903 32.138000 7226.3486 6173.7246 6411.3608
       904 32.157000 7388.8917 6173.4858 6452.3774
       905 32.176000 7845.5496 6173.2466 6506.4170
       906 32.195000 7973.9937 6173.0078 6582.3730
       907 32.214000 8407.6390 6172.7695 6699.0313
       908 32.233000 8691.0754 6172.5313 6893.3730
       909 32.252000 9264.4122 6172.2930 7227.7739
       910 32.271000 9678.6689 6172.0557 7784.8447
       911 32.29000010633.3936 6171.8184 8638.7510
       912 32.30900012611.0356 6171.5811 9800.5186
       913 32.32800015375.1201 6171.344211142.1406
       914 32.34700018597.4129 6171.107412300.7539
       915 32.36600020513.7093 6170.871112776.5967
       916 32.38500018751.1239 6170.634812494.9131
       917 32.40400016306.1466 6170.399411899.5234
       918 32.42300015120.3941 6170.163611301.0410
       919 32.44200014714.4296 6169.928210641.0645
       920 32.46100013488.0663 6169.6934 9796.0645
       921 32.48000011323.6772 6169.4585 8881.7813
       922 32.499000 9544.1010 6169.2236 8081.0347
       923 32.518000 8545.6757 6168.9897 7472.4766
       924 32.537000 7859.9539 6168.7559 7054.9624
       925 32.556000 7440.6133 6168.5215 6789.7085
       926 32.575000 7238.1121 6168.2881 6627.9067
       927 32.594000 7035.9003 6168.0552 6527.9736
       928 32.613000 6992.1039 6167.8218 6462.2607
       929 32.632000 6928.5290 6167.5889 6415.4346
       930 32.651000 6664.1942 6167.3564 6379.7983
       931 32.670000 6535.8072 6167.1245 6351.5313
       932 32.689000 6514.7546 6166.8926 6328.5400
       933 32.708000 6494.1866 6166.6606 6309.5371
       934 32.727000 6382.1560 6166.4292 6293.6333
       935 32.746000 6373.7820 6166.1982 6280.1816
       936 32.765000 6377.9156 6165.9673 6268.6914
       937 32.784000 6247.8308 6165.7363 6258.7944
       938 32.803000 6258.1666 6165.5059 6250.2031
       939 32.822000 6300.8678 6165.2754 6242.6938
       940 32.841000 6350.3209 6165.0454 6194.7661
       941 32.860000 6190.0132 6164.8164 6191.9497
       942 32.879000 6166.1964 6164.5864 6189.4546
       943 32.898000 6273.6873 6164.3574 6187.2314
       944 32.917000 6242.9183 6164.1289 6164.1289
       945 32.936000 6180.1531 6163.8999 6163.8999
       946 32.955000 6229.6186 6163.6714 6163.6714
       947 32.974000 6257.3257 6163.4434 6163.4434
       948 32.993000 6086.3406 6163.2153 6163.2153
       949 33.012000 6110.1393 6162.9878 6162.9878
       950 33.031000 6228.4597 6162.7603 6162.7603
       951 33.050000 6289.3500 6162.5332 6162.5332
       952 33.069000 6324.2433 6162.3062 6162.3062
       953 33.088000 6332.8440 6162.0796 6162.0796
       954 33.107000 6293.4952 6161.8530 6161.8530
       955 33.126000 6219.3489 6161.6270 6161.6270
       956 33.145000 6207.2512 6161.4009 6161.4009
       957 33.164000 6415.0537 6161.1753 6161.1753
       958 33.183000 6418.5495 6160.9502 6160.9502
       959 33.202000 6092.1471 6160.7246 6160.7246
       960 33.221000 6367.1596 6160.5000 6160.5000
       961 33.240000 6349.6547 6160.2754 6160.2754
       962 33.259000 6243.2038 6160.0508 6160.0508
       963 33.278000 6236.2182 6159.8267 6159.8267
       964 33.297000 6311.0028 6159.6025 6159.6025
       965 33.316000 6271.7209 6159.3789 6159.3789
       966 33.335000 6252.6791 6159.1558 6159.1558
       967 33.354000 6256.1599 6158.9326 6158.9326
       968 33.373000 6224.2804 6158.7095 6158.7095
       969 33.392000 6175.0076 6158.4873 6158.4873
       970 33.411000 6117.0840 6158.2646 6158.2646
       971 33.430000 6277.8155 6158.0425 6158.0425
       972 33.449000 6348.1572 6157.8203 6157.8203
       973 33.468000 6241.9149 6157.5986 6157.5986
       974 33.487000 6246.7346 6157.3774 6157.3774
       975 33.506000 6241.0179 6157.1558 6157.1558
       976 33.525000 6218.1440 6156.9351 6156.9351
       977 33.544000 6211.4542 6156.7144 6156.7144
       978 33.563000 6173.8952 6156.4941 6156.4941
       979 33.582000 6211.9684 6156.2739 6156.2739
       980 33.601000 6309.4441 6156.0542 6156.0542
       981 33.620000 6282.6263 6155.8345 6155.8345
       982 33.639000 6249.9358 6155.6147 6155.6147
       983 33.658000 6227.5105 6155.3960 6155.3960
       984 33.677000 6258.1939 6155.1768 6155.1768
       985 33.696000 6311.2763 6154.9580 6154.9580
       986 33.715000 6374.6978 6154.7393 6154.7393
       987 33.734000 6248.4486 6154.5215 6235.2485
       988 33.753000 6408.4115 6154.3032 6241.9443
       989 33.772000 6376.2638 6154.0854 6249.5645
       990 33.791000 6348.1814 6153.8682 6258.2773
       991 33.810000 6424.9617 6153.6509 6268.2939
       992 33.829000 6413.2287 6153.4336 6321.3140
       993 33.848000 6290.9913 6153.2173 6338.4111
       994 33.867000 6615.7041 6153.0005 6358.3276
       995 33.886000 6433.8232 6152.7847 6381.7085
       996 33.905000 6639.1706 6152.5684 6409.3857
       997 33.924000 6696.3003 6152.3525 6442.4785
       998 33.943000 6816.7069 6152.1367 6482.4683
       999 33.962000 6838.8551 6151.9219 6531.3999
      1000 33.981000 6866.2590 6151.7065 6592.2749
      1001 34.000000 7059.7000 6151.4917 6669.8730
      1002 34.019000 7201.9188 6151.2773 6773.0518
      1003 34.038000 7203.7163 6151.0630 6920.1558
      1004 34.057000 7389.0454 6150.8491 7149.9878
      1005 34.076000 7824.1727 6150.6348 7537.1514
      1006 34.095000 8134.9250 6150.4219 8202.5762
      1007 34.114000 8901.7973 6150.2080 9297.3398
      1008 34.13300010235.0378 6149.995110941.7783
      1009 34.15200012595.8749 6149.782213117.5566
      1010 34.17100016053.1154 6149.569815520.8164
      1011 34.19000019670.2147 6149.356917407.2754
      1012 34.20900020420.2048 6149.145017926.5449
      1013 34.22800017923.1007 6148.933117181.2422
      1014 34.24700015401.7288 6148.721216061.2070
      1015 34.26600014762.8526 6148.510315067.4453
      1016 34.28500014767.5587 6148.298314032.0186
      1017 34.30400013563.2436 6148.087912650.8242
      1018 34.32300011326.9900 6147.877411078.0898
      1019 34.342000 9501.6398 6147.6665 9653.7598
      1020 34.361000 8436.5828 6147.4565 8548.0869
      1021 34.380000 7832.5752 6147.2466 7778.5869
      1022 34.399000 7547.9305 6147.0366 7285.9609
      1023 34.418000 7291.6064 6146.8271 6984.9692
      1024 34.437000 6997.4299 6146.6177 6799.9922
      1025 34.456000 6903.9850 6146.4087 6679.4634
      1026 34.475000 6832.6849 6146.2002 6594.3066
      1027 34.494000 6647.7147 6145.9912 6529.8472
      1028 34.513000 6622.4723 6145.7832 6478.8774
      1029 34.532000 6598.8470 6145.5747 6437.5181
      1030 34.551000 6564.0264 6145.3672 6403.3984
      1031 34.570000 6379.1644 6145.1592 6374.8804
      1032 34.589000 6414.7638 6144.9521 6350.7959
      1033 34.608000 6460.1308 6144.7446 6330.2651
      1034 34.627000 6322.0737 6144.5381 6312.6094
      1035 34.646000 6295.0376 6144.3311 6297.3115
      1036 34.665000 6229.1963 6144.1245 6283.9648
      1037 34.684000 6231.7558 6143.9185 6198.2813
      1038 34.703000 6300.5786 6143.7129 6193.3267
      1039 34.722000 6361.4295 6143.5073 6188.9648
      1040 34.741000 6342.8503 6143.3018 6197.1191
      1041 34.760000 6380.1543 6143.0962 6194.7266
      1042 34.779000 6235.0588 6142.8911 6157.1465
      1043 34.798000 6171.8414 6142.6865 6158.3018
      1044 34.817000 6369.7877 6142.4819 6165.2827
      1045 34.836000 6283.9716 6142.2773 6167.3589
      1046 34.855000 6187.4650 6142.0732 6169.7964
      1047 34.874000 6159.0712 6141.8696 6172.6743
      1048 34.893000 6238.9896 6141.6660 6176.0952
      1049 34.912000 6314.9775 6141.4624 6180.1924
      1050 34.931000 6301.2045 6141.2593 6185.1479
      1051 34.950000 6227.1893 6141.0566 6205.4814
      1052 34.969000 6215.0301 6140.8540 6214.1870
      1053 34.988000 6326.0479 6140.6514 6225.0093
      1054 35.007000 6370.1009 6140.4487 6238.8481
      1055 35.026000 6342.7042 6140.2471 6257.4536
      1056 35.045000 6343.5992 6140.0449 6291.7144
      1057 35.064000 6408.7070 6139.8438 6335.3208
      1058 35.083000 6311.2122 6139.6426 6408.4961
      1059 35.102000 6283.0528 6139.4414 6531.1553
      1060 35.121000 6435.2915 6139.2407 6724.6523
      1061 35.140000 6702.2583 6139.0400 7000.0918
      1062 35.159000 7020.4162 6138.8398 7340.4287
      1063 35.178000 7360.2180 6138.6396 7676.7764
      1064 35.197000 7571.2136 6138.4395 7881.4233
      1065 35.216000 7459.5349 6138.2402 7874.7397
      1066 35.235000 7133.0049 6138.0405 7742.1348
      1067 35.254000 6922.9306 6137.8413 7609.9551
      1068 35.273000 6957.0673 6137.6421 7517.4023
      1069 35.292000 6956.4283 6137.4434 7428.9380
      1070 35.311000 6836.4926 6137.2446 7331.5146
      1071 35.330000 6644.7752 6137.0469 7291.3096
      1072 35.349000 6526.5519 6136.8486 7371.9048
      1073 35.368000 6377.4034 6136.6509 7598.4546
      1074 35.387000 6449.4162 6136.4531 7930.0967
      1075 35.406000 6585.2632 6136.2559 8243.1904
      1076 35.425000 6669.4719 6136.0586 8358.6367
      1077 35.444000 6536.0502 6135.8613 8234.5479
      1078 35.463000 6351.2281 6135.6646 8015.2397
      1079 35.482000 6380.0928 6135.4683 7823.0542
      1080 35.501000 6352.9727 6135.2725 7657.1123
      1081 35.520000 6457.8839 6135.0762 7446.3301
      1082 35.539000 6416.7682 6134.8804 7176.7529
      1083 35.558000 6442.9718 6134.6851 6907.3989
      1084 35.577000 6147.5368 6134.4897 6684.8506
      1085 35.596000 6153.4040 6134.2944 6523.2725
      1086 35.615000 6268.3535 6134.0996 6418.1304
      1087 35.634000 6331.2040 6133.9048 6355.4331
      1088 35.653000 6241.9837 6133.7104 6322.6177
      1089 35.672000 6274.1725 6133.5161 6311.6914
      1090 35.691000 6315.8762 6133.3223 6310.3022
      1091 35.710000 6377.1152 6133.1284 6341.6753
      1092 35.729000 6476.1717 6132.9351 6395.3818
      1093 35.748000 6430.9761 6132.7417 6467.0610
      1094 35.767000 6597.3644 6132.5488 6534.8174
      1095 35.786000 6762.3465 6132.3560 6578.9346
      1096 35.805000 6788.6294 6132.1631 6571.8047
      1097 35.824000 6653.7234 6131.9712 6531.8237
      1098 35.843000 6523.3297 6131.7783 6490.0830
      1099 35.862000 6547.0828 6131.5864 6456.8784
      1100 35.881000 6519.1277 6131.3950 6421.5332
      1101 35.900000 6459.1424 6131.2031 6359.8652
      1102 35.919000 6371.7324 6131.0117 6307.0234
      1103 35.938000 6319.7593 6130.8213 6260.1572
      1104 35.957000 6248.5260 6130.6299 6225.1553
      1105 35.976000 6255.4575 6130.4395 6203.1436
      1106 35.995000 6252.0021 6130.2490 6186.1768
      1107 36.014000 6199.7690 6130.0591 6185.6851
      1108 36.033000 6259.8870 6129.8691 6191.6572
      1109 36.052000 6382.5087 6129.6797 6200.3887
      1110 36.071000 6401.3710 6129.4897 6206.5127
      1111 36.090000 6269.0607 6129.3003 6205.3594
      1112 36.109000 6188.5196 6129.1113 6198.3833
      1113 36.128000 6185.1004 6128.9224 6190.5684
      1114 36.147000 6207.6882 6128.7344 6184.3198
      1115 36.166000 6323.3885 6128.5454 6178.4492
      1116 36.185000 6150.5734 6128.3574 6170.8169
      1117 36.204000 6126.4674 6128.1694 6161.8286
      1118 36.223000 6136.5976 6127.9819 6153.3706
      1119 36.242000 6250.0192 6127.7944 6146.5483
      1120 36.261000 6154.0648 6127.6074 6141.5786
      1121 36.280000 6081.7510 6127.4199 6135.6758
      1122 36.299000 6141.5432 6127.2334 6133.6064
      1123 36.318000 6112.5310 6127.0469 6132.2261
      1124 36.337000 6182.9054 6126.8604 6131.2368
      1125 36.356000 6212.8694 6126.6738 6129.1313
      1126 36.375000 6153.8832 6126.4878 6128.5903
      1127 36.394000 6214.4598 6126.3022 6128.1255
      1128 36.413000 6080.2784 6126.1162 6127.7134
      1129 36.432000 6120.4923 6125.9312 6127.3423
      1130 36.451000 5963.0578 6125.7461 6127.0020
      1131 36.470000 6067.7544 6125.5610 6126.6860
      1132 36.489000 6179.3466 6125.3770 6126.3906
      1133 36.508000 6263.4968 6125.1924 6126.1108
      1134 36.527000 6096.7793 6125.0083 6125.8442
      1135 36.546000 6152.4588 6124.8237 6125.5879
      1136 36.565000 6181.1853 6124.6401 6124.9409
      1137 36.584000 6103.9419 6124.4565 6124.7310
      1138 36.603000 6095.6475 6124.2729 6124.5244
      1139 36.622000 6110.6138 6124.0903 6124.3213
      1140 36.641000 6096.9268 6123.9072 6124.1201
      1141 36.660000 6112.4873 6123.7246 6123.7246
      1142 36.679000 6167.9222 6123.5420 6143.9160
      1143 36.698000 6241.5766 6123.3599 6145.4541
      1144 36.717000 6155.8988 6123.1777 6147.2183
      1145 36.736000 6096.0036 6122.9956 6149.2500
      1146 36.755000 6236.3411 6122.8140 6151.6001
      1147 36.774000 6281.7858 6122.6328 6164.4336
      1148 36.793000 6342.4524 6122.4517 6168.4790
      1149 36.812000 6431.1257 6122.2710 6173.1997
      1150 36.831000 6387.4806 6122.0903 6178.7466
      1151 36.850000 6358.5677 6121.9097 6185.3145
      1152 36.869000 6364.7954 6121.7290 6193.1631
      1153 36.888000 6299.0671 6121.5488 6202.6362
      1154 36.907000 6359.7504 6121.3691 6214.2026
      1155 36.926000 6472.6493 6121.1895 6228.5264
      1156 36.945000 6473.0649 6121.0098 6246.6436
      1157 36.964000 6552.9112 6120.8306 6270.3682
      1158 36.983000 6687.7951 6120.6519 6303.3555
      1159 37.002000 6750.0683 6120.4727 6353.4102
      1160 37.021000 6838.6540 6120.2939 6436.1772
      1161 37.040000 7040.1665 6120.1152 6578.7739
      1162 37.059000 7259.7521 6119.9375 6818.5601
      1163 37.078000 7736.7853 6119.7598 7191.4639
      1164 37.097000 8631.2855 6119.5820 7707.3574
      1165 37.11600010078.5823 6119.4043 8315.7529
      1166 37.13500011646.8202 6119.2266 8861.8301
      1167 37.15400012430.2997 6119.0493 9106.9277
      1168 37.17300011642.2456 6118.8730 8973.4580
      1169 37.19200010255.9699 6118.6958 8668.9727
      1170 37.211000 9710.4546 6118.5195 8401.0645
      1171 37.230000 9724.1872 6118.3433 8204.3447
      1172 37.249000 9693.7818 6118.1675 7976.7939
      1173 37.268000 9089.4717 6117.9912 7644.3525
      1174 37.287000 8091.8634 6117.8154 7267.2393
      1175 37.306000 7520.8746 6117.6406 6930.6987
      1176 37.325000 6910.6936 6117.4648 6672.7534
      1177 37.344000 6796.3790 6117.2900 6495.7432
      1178 37.363000 6636.2254 6117.1152 6383.7441
      1179 37.382000 6577.4369 6116.9404 6315.6318
      1180 37.401000 6426.3311 6116.7661 6273.4653
      1181 37.420000 6471.3008 6116.5918 6245.5391
      1182 37.439000 6277.2812 6116.4185 6225.4507
      1183 37.458000 6237.5391 6116.2441 6210.0400
      1184 37.477000 6162.5006 6116.0708 6197.7393
      1185 37.496000 6214.2356 6115.8975 6187.6875
      1186 37.515000 6215.7751 6115.7241 6179.3389
      1187 37.534000 6184.4544 6115.5513 6172.3203
      1188 37.553000 6203.3800 6115.3784 6166.3560
      1189 37.572000 6101.2818 6115.2061 6161.2412
      1190 37.591000 6029.0597 6115.0337 6156.8145
      1191 37.610000 6130.6303 6114.8618 6152.9546
      1192 37.629000 6161.4352 6114.6895 6129.8599
      1193 37.648000 6051.1253 6114.5181 6128.3184
      1194 37.667000 6074.4205 6114.3467 6126.9531
      1195 37.686000 6150.2926 6114.1753 6125.7358
      1196 37.705000 6075.1013 6114.0044 6124.6436
      1197 37.724000 6112.5442 6113.8335 6113.8335
      1198 37.743000 6139.1328 6113.6626 6113.6626
      1199 37.762000 6041.4719 6113.4922 6113.4922
      1200 37.781000 6044.8164 6113.3218 6113.3218
      1201 37.800000 6017.4992 6113.1523 6113.1523
      1202 37.819000 5982.7614 6112.9819 6112.9819
      1203 37.838000 6089.9273 6112.8125 6112.8125
      1204 37.857000 6168.3030 6112.6436 6112.6436
      1205 37.876000 6115.0314 6112.4736 6112.4736
      1206 37.895000 6215.0316 6112.3047 6112.3047
      1207 37.914000 6196.2259 6112.1362 6112.1362
      1208 37.933000 6034.8242 6111.9673 6111.9673
      1209 37.952000 5997.5291 6111.7993 6111.7993
      1210 37.971000 6042.3798 6111.6309 6111.6309
      1211 37.990000 6068.4778 6111.4634 6111.4634
      1212 38.009000 6011.1374 6111.2949 6111.2949
      1213 38.028000 5915.2064 6111.1279 6111.1279
      1214 38.047000 5915.8999 6110.9600 6113.6631
      1215 38.066000 6102.4305 6110.7930 6113.7236
      1216 38.085000 6060.4107 6110.6260 6113.8145
      1217 38.104000 6123.6428 6110.4590 6113.9399
      1218 38.123000 6064.4054 6110.2925 6114.1084
      1219 38.142000 6114.9182 6110.1265 6114.7046
      1220 38.161000 6022.6515 6109.9604 6116.4458
      1221 38.180000 6026.5629 6109.7944 6116.9604
      1222 38.199000 6058.0878 6109.6284 6117.5884
      1223 38.218000 6085.9602 6109.4634 6118.3569
      1224 38.237000 6018.6915 6109.2974 6119.4834
      1225 38.256000 6133.3711 6109.1323 6120.6631
      1226 38.275000 6120.3010 6108.9678 6122.1289
      1227 38.294000 6056.4958 6108.8027 6123.9697
      1228 38.313000 6044.4501 6108.6382 6126.3232
      1229 38.332000 6155.9231 6108.4736 6129.4263
      1230 38.351000 6100.0293 6108.3101 6133.7515
      1231 38.370000 6138.7382 6108.1460 6140.3013
      1232 38.389000 5978.4625 6107.9824 6151.0952
      1233 38.408000 6067.3086 6107.8188 6169.6675
      1234 38.427000 6084.9099 6107.6553 6200.9688
      1235 38.446000 6150.4618 6107.4922 6249.9209
      1236 38.465000 6134.5079 6107.3291 6318.2480
      1237 38.484000 6161.0767 6107.1665 6400.0405
      1238 38.503000 6169.7924 6107.0039 6475.9702
      1239 38.522000 6158.0250 6106.8418 6514.8672
      1240 38.541000 6125.9138 6106.6797 6504.7861
      1241 38.560000 6091.7498 6106.5176 6472.5083
      1242 38.579000 6166.1395 6106.3560 6446.5220
      1243 38.598000 6204.7506 6106.1943 6432.2393
      1244 38.617000 6201.6018 6106.0332 6411.1191
      1245 38.636000 6235.8403 6105.8716 6369.3960
      1246 38.655000 6153.7620 6105.7109 6315.2549
      1247 38.674000 6072.3918 6105.5498 6264.5723
      1248 38.693000 6123.0588 6105.3896 6225.2212
      1249 38.712000 6145.0054 6105.2290 6195.7368
      1250 38.731000 6168.1853 6105.0693 6173.4668
      1251 38.750000 6116.6373 6104.9092 6156.7227
      1252 38.769000 6042.0815 6104.7495 6144.5889
      1253 38.788000 6011.2820 6104.5898 6136.0869
      1254 38.807000 6052.0994 6104.4302 6130.3203
      1255 38.826000 6123.7687 6104.2715 6126.5459
      1256 38.845000 6045.4768 6104.1123 6124.1704
      1257 38.864000 6010.8492 6103.9536 6122.7891
      1258 38.883000 6133.7234 6103.7949 6122.3779
      1259 38.902000 6093.7129 6103.6367 6122.6260
      1260 38.921000 5988.5665 6103.4785 6124.0210
      1261 38.940000 5931.5057 6103.3203 6127.3398
      1262 38.959000 6113.0525 6103.1626 6133.9507
      1263 38.978000 6133.6984 6103.0054 6145.6748
      1264 38.997000 6209.7280 6102.8477 6161.5547
      1265 39.016000 6114.4656 6102.6904 6186.9834
      1266 39.035000 6245.4981 6102.5337 6216.0137
      1267 39.054000 6177.3638 6102.3770 6240.1396
      1268 39.073000 6191.3212 6102.2202 6247.9229
      1269 39.092000 6257.0746 6102.0635 6237.7505
      1270 39.111000 6160.9747 6101.9072 6220.5610
      1271 39.130000 6098.1548 6101.7515 6208.0591
      1272 39.149000 6196.0269 6101.5952 6200.1240
      1273 39.168000 6140.9001 6101.4399 6191.4155
      1274 39.187000 6169.7115 6101.2842 6177.1182
      1275 39.206000 6251.1897 6101.1289 6159.9106
      1276 39.225000 6219.7023 6100.9741 6144.1587
      1277 39.244000 6194.2753 6100.8193 6132.3535
      1278 39.263000 6203.4496 6100.6641 6125.1943
      1279 39.282000 6138.7702 6100.5098 6122.3735
      1280 39.301000 6259.2622 6100.3555 6123.0430
      1281 39.320000 6382.3416 6100.2017 6125.9951
      1282 39.339000 6492.4769 6100.0474 6129.4648
      1283 39.358000 6560.9390 6099.8940 6131.0454
      1284 39.377000 6540.8868 6099.7402 6129.3784
      1285 39.396000 6461.3211 6099.5869 6125.8794
      1286 39.415000 6356.0090 6099.4336 6122.6392
      1287 39.434000 6375.9359 6099.2808 6120.4307
      1288 39.453000 6493.7456 6099.1279 6118.6206
      1289 39.472000 6394.5933 6098.9756 6116.0684
      1290 39.491000 6242.2360 6098.8232 6112.6606
      1291 39.510000 6275.3677 6098.6709 6109.1968
      1292 39.529000 6231.0591 6098.5190 6106.2695
      1293 39.548000 6114.1634 6098.3667 6103.1226
      1294 39.567000 6107.4100 6098.2153 6101.6543
      1295 39.586000 6148.2880 6098.0640 6100.6748
      1296 39.605000 6160.3721 6097.9131 6100.0054
      1297 39.624000 6191.5049 6097.7617 6099.5127
      1298 39.643000 6072.4638 6097.6108 6098.6382
      1299 39.662000 6091.4700 6097.4600 6098.3369
      1300 39.681000 6197.8804 6097.3096 6098.0693
      1301 39.700000 6261.3202 6097.1597 6097.8247
      1302 39.719000 6267.9040 6097.0093 6097.5962
      1303 39.738000 6190.1190 6096.8594 6097.3818
      1304 39.757000 6155.6805 6096.7095 6097.1772
      1305 39.776000 6082.5294 6096.5601 6096.9814
      1306 39.795000 6173.2241 6096.4106 6096.7925
      1307 39.814000 6251.7655 6096.2612 6096.6084
      1308 39.833000 6166.6624 6096.1123 6096.4297
      1309 39.852000 6051.7988 6095.9634 6096.0913
      1310 39.871000 6209.1349 6095.8149 6095.9316
      1311 39.890000 6251.1826 6095.6665 6095.7729
      1312 39.909000 6108.3117 6095.5181 6095.6162
      1313 39.928000 6013.0014 6095.3706 6095.4609
      1314 39.947000 6138.3743 6095.2222 6112.9902
      1315 39.966000 6131.7378 6095.0752 6114.3345
      1316 39.985000 6074.8694 6094.9272 6115.8726
      1317 40.004000 6183.0092 6094.7803 6117.6411
      1318 40.023000 6212.8272 6094.6328 6119.6826
      1319 40.042000 6177.7185 6094.4863 6122.0527
      1320 40.061000 6197.4995 6094.3389 6133.9990
      1321 40.080000 6192.6912 6094.1929 6138.0327
      1322 40.099000 6247.3036 6094.0464 6142.7651
      1323 40.118000 6322.5609 6093.8999 6148.3599
      1324 40.137000 6208.9468 6093.7539 6155.0327
      1325 40.156000 6217.3305 6093.6084 6163.0688
      1326 40.175000 6312.4032 6093.4624 6172.8599
      1327 40.194000 6468.4435 6093.3169 6184.9565
      1328 40.213000 6452.8647 6093.1719 6200.1963
      1329 40.232000 6391.2857 6093.0269 6220.0205
      1330 40.251000 6488.9739 6092.8818 6247.3145
      1331 40.270000 6539.3884 6092.7373 6288.2021
      1332 40.289000 6488.6918 6092.5928 6355.1675
      1333 40.308000 6616.2183 6092.4482 6470.4810
      1334 40.327000 6778.2916 6092.3042 6666.0190
      1335 40.346000 7023.4724 6092.1602 6974.3369
      1336 40.365000 7678.5561 6092.0161 7408.3057
      1337 40.384000 8582.7668 6091.8726 7932.1201
      1338 40.403000 9556.2874 6091.7290 8422.4893
      1339 40.42200010187.5489 6091.5859 8668.8779
      1340 40.441000 9882.6111 6091.4429 8565.6299
      1341 40.460000 8997.2865 6091.2998 8276.1963
      1342 40.479000 8305.2008 6091.1572 8013.7627
      1343 40.498000 8272.7010 6091.0151 7856.8096
      1344 40.517000 8483.0030 6090.8726 7745.2744
      1345 40.536000 8413.1697 6090.7305 7558.8569
      1346 40.555000 7660.6369 6090.5884 7272.1816
      1347 40.574000 7106.8437 6090.4468 6963.8125
      1348 40.593000 6773.6128 6090.3052 6699.9990
      1349 40.612000 6498.4180 6090.1636 6504.4810
      1350 40.631000 6435.0203 6090.0220 6374.2813
      1351 40.650000 6340.4739 6089.8813 6293.6475
      1352 40.669000 6299.9604 6089.7407 6244.7744
      1353 40.688000 6305.6612 6089.5996 6214.0176
      1354 40.707000 6183.4605 6089.4590 6193.0771
      1355 40.726000 6203.1593 6089.3188 6177.6382
      1356 40.745000 6184.5800 6089.1787 6165.5933
      1357 40.764000 6274.9245 6089.0386 6155.8794
      1358 40.783000 6241.3485 6088.8989 6147.8867
      1359 40.802000 6107.9568 6088.7593 6141.2158
      1360 40.821000 6260.4305 6088.6196 6135.5806
      1361 40.840000 6252.6256 6088.4805 6130.7734
      1362 40.859000 6175.0166 6088.3413 6126.6338
      1363 40.878000 6029.9787 6088.2026 6123.0415
      1364 40.897000 5850.7277 6088.0635 6102.3052
      1365 40.916000 6095.2115 6087.9248 6100.8433
      1366 40.935000 6124.9312 6087.7866 6099.5571
      1367 40.954000 6006.3643 6087.6484 6098.4165
      1368 40.973000 6008.9659 6087.5107 6097.3989
      1369 40.992000 6041.8826 6087.3726 6096.4834
      1370 41.011000 6024.3392 6087.2354 6087.2354
      1371 41.030000 6084.3978 6087.0977 6087.0977
      1372 41.049000 6116.7011 6086.9604 6086.9604
      1373 41.068000 6096.1658 6086.8232 6086.8232
      1374 41.087000 6147.5668 6086.6860 6086.6860
      1375 41.106000 6206.9440 6086.5493 6086.5493
      1376 41.125000 6092.8129 6086.4126 6086.4126
      1377 41.144000 5978.3918 6086.2764 6086.2764
      1378 41.163000 6006.3849 6086.1401 6086.1401
      1379 41.182000 5979.0692 6086.0039 6086.0039
      1380 41.201000 5976.2810 6085.8682 6085.8682
      1381 41.220000 6084.1415 6085.7324 6085.7324
      1382 41.239000 6070.0341 6085.5967 6085.5967
      1383 41.258000 6011.0826 6085.4614 6085.4614
      1384 41.277000 6058.0678 6085.3262 6085.3262
      1385 41.296000 6142.1391 6085.1909 6085.1909
      1386 41.315000 6071.9422 6085.0562 6085.0562
      1387 41.334000 5950.5994 6084.9214 6084.9214
      1388 41.353000 5973.3696 6084.7871 6084.7871
      1389 41.372000 6017.3296 6084.6533 6084.6533
      1390 41.391000 5989.7537 6084.5186 6084.5186
      1391 41.410000 5913.6125 6084.3848 6084.3848
      1392 41.429000 6044.1898 6084.2510 6084.2510
      1393 41.448000 5965.5073 6084.1172 6084.1172
      1394 41.467000 6046.4847 6083.9839 6083.9839
      1395 41.486000 6077.9920 6083.8506 6083.8506
      1396 41.505000 5998.1126 6083.7173 6083.7173
      1397 41.524000 5967.5415 6083.5845 6083.5845
      1398 41.543000 5976.7400 6083.4517 6083.4517
      1399 41.562000 6079.5564 6083.3188 6083.3188
      1400 41.581000 6011.9035 6083.1865 6083.1865
      1401 41.600000 6091.1097 6083.0547 6083.0547
      1402 41.619000 6037.1398 6082.9224 6082.9224
      1403 41.638000 6060.1410 6082.7905 6082.7905
      1404 41.657000 6005.0133 6082.6587 6082.6587
      1405 41.676000 6080.1954 6082.5269 6082.5269
      1406 41.695000 5999.3547 6082.3960 6082.3960
      1407 41.714000 5939.8573 6082.2642 6082.2642
      1408 41.733000 6127.8700 6082.1338 6082.1338
      1409 41.752000 5951.4088 6082.0024 6082.0024
      1410 41.771000 6085.6559 6081.8721 6081.8721
      1411 41.790000 5955.4340 6081.7412 6081.7412
      1412 41.809000 6061.3549 6081.6113 6081.6113
      1413 41.828000 6041.3548 6081.4810 6081.4810
      1414 41.847000 5994.9248 6081.3506 6081.3506
      1415 41.866000 5995.8606 6081.2212 6081.2212
      1416 41.885000 5932.0961 6081.0913 6081.0913
      1417 41.904000 5965.7002 6080.9619 6080.9619
      1418 41.923000 6004.5505 6080.8325 6080.8325
      1419 41.942000 6021.9672 6080.7036 6080.7036
      1420 41.961000 6006.3002 6080.5747 6080.5747
      1421 41.980000 5976.3593 6080.4458 6080.4458
      1422 41.999000 6036.1085 6080.3169 6080.3169
      1423 42.018000 6019.7579 6080.1885 6080.1885
      1424 42.037000 5965.2696 6080.0601 6080.0601
      1425 42.056000 5995.8823 6079.9321 6079.9321
      1426 42.075000 6032.0611 6079.8042 6103.9688
      1427 42.094000 6017.7530 6079.6758 6105.8755
      1428 42.113000 5948.5842 6079.5483 6108.0513
      1429 42.132000 6025.2020 6079.4209 6110.5415
      1430 42.151000 6059.6136 6079.2939 6113.4082
      1431 42.170000 5955.2530 6079.1665 6116.7231
      1432 42.189000 6021.5197 6079.0396 6132.7554
      1433 42.208000 6015.6516 6078.9126 6138.3110
      1434 42.227000 6051.2639 6078.7861 6144.8213
      1435 42.246000 6065.5337 6078.6597 6152.5083
      1436 42.265000 6061.8335 6078.5332 6161.6719
      1437 42.284000 6078.8230 6078.4072 6172.7065
      1438 42.303000 6115.1787 6078.2813 6186.1470
      1439 42.322000 6217.5205 6078.1553 6202.7637
      1440 42.341000 6212.6447 6078.0298 6223.7300
      1441 42.360000 6088.2830 6077.9043 6251.1074
      1442 42.379000 6299.5563 6077.7788 6289.0376
      1443 42.398000 6176.3705 6077.6538 6346.3892
      1444 42.417000 6444.6674 6077.5288 6441.0615
      1445 42.436000 6215.3417 6077.4038 6604.3896
      1446 42.455000 6474.4731 6077.2793 6880.0718
      1447 42.474000 6730.3831 6077.1548 7310.7900
      1448 42.493000 6918.2122 6077.0308 7909.0498
      1449 42.512000 7526.0948 6076.9067 8616.3076
      1450 42.531000 8109.0580 6076.7822 9250.6953
      1451 42.550000 8443.6972 6076.6587 9523.5371
      1452 42.569000 8194.0869 6076.5347 9323.8027
      1453 42.588000 7694.0532 6076.4116 8903.1875
      1454 42.607000 7254.1415 6076.2881 8542.1006
      1455 42.626000 7329.7415 6076.1650 8348.8877
      1456 42.645000 7409.5495 6076.0420 8250.8848
      1457 42.664000 7403.8896 6075.9189 8072.9043
      1458 42.683000 7327.3821 6075.7964 7735.5005
      1459 42.702000 6916.0476 6075.6743 7332.2324
      1460 42.721000 6501.0105 6075.5513 6966.1592
      1461 42.740000 6396.0127 6075.4297 6685.7598
      1462 42.759000 6372.9768 6075.3071 6495.0146
      1463 42.778000 6258.1435 6075.1855 6376.0400
      1464 42.797000 6238.0807 6075.0640 6304.8882
      1465 42.816000 6150.7862 6074.9424 6261.7646
      1466 42.835000 6024.9476 6074.8208 6234.1133
      1467 42.854000 6088.1352 6074.6997 6215.3667
      1468 42.873000 6138.7387 6074.5786 6202.5688
      1469 42.892000 6140.8137 6074.4580 6194.8120
      1470 42.911000 6205.4603 6074.3369 6192.7212
      1471 42.930000 6199.8866 6074.2168 6198.6577
      1472 42.949000 6140.0600 6074.0962 6216.8984
      1473 42.968000 6080.7034 6073.9761 6252.8208
      1474 42.987000 6092.8607 6073.8560 6310.3149
      1475 43.006000 6261.7736 6073.7358 6387.4131
      1476 43.025000 6331.6049 6073.6162 6446.8804
      1477 43.044000 6280.3466 6073.4966 6506.9917
      1478 43.063000 6204.5294 6073.3774 6510.3013
      1479 43.082000 6132.6293 6073.2578 6465.2891
      1480 43.101000 6113.9631 6073.1392 6411.0386
      1481 43.120000 6172.1849 6073.0195 6373.9878
      1482 43.139000 6242.1901 6072.9014 6345.5854
      1483 43.158000 6199.7839 6072.7822 6333.4233
      1484 43.177000 6129.0730 6072.6636 6304.3247
      1485 43.196000 6133.1037 6072.5454 6257.8013
      1486 43.215000 6116.6511 6072.4277 6208.4209
      1487 43.234000 6022.6206 6072.3096 6166.7275
      1488 43.253000 5994.9790 6072.1919 6136.2329
      1489 43.272000 6051.3075 6072.0742 6116.1489
      1490 43.291000 6200.7934 6071.9565 6103.7793
      1491 43.310000 6019.1693 6071.8389 6096.2544
      1492 43.329000 5855.8677 6071.7222 6091.4492
      1493 43.348000 6160.0726 6071.6050 6088.1118
      1494 43.367000 5930.2605 6071.4883 6085.6040
      1495 43.386000 6064.2065 6071.3711 6083.6152
      1496 43.405000 6096.5900 6071.2544 6081.9873
      1497 43.424000 6144.4169 6071.1382 6080.6284
      1498 43.443000 5971.7472 6071.0220 6079.4756
      1499 43.462000 6119.7742 6070.9063 6078.4863
      1500 43.481000 6059.2367 6070.7900 6077.6265
      1501 43.500000 6052.2617 6070.6743 6079.8193
      1502 43.519000 6068.3530 6070.5586 6079.4067
      1503 43.538000 6041.2112 6070.4429 6076.2808
      1504 43.557000 5967.6954 6070.3276 6076.2798
      1505 43.576000 6006.9725 6070.2124 6076.3560
      1506 43.595000 5993.8916 6070.0977 6076.5156
      1507 43.614000 5945.8003 6069.9829 6078.2261
      1508 43.633000 5996.0927 6069.8682 6078.7085
      1509 43.652000 6065.4284 6069.7534 6077.9395
      1510 43.671000 6092.3397 6069.6392 6078.8330
      1511 43.690000 6082.0941 6069.5249 6079.9253
      1512 43.709000 6009.9582 6069.4111 6081.2720
      1513 43.728000 5918.2852 6069.2969 6082.9507
      1514 43.747000 5962.5490 6069.1836 6085.0771
      1515 43.766000 6063.2386 6069.0693 6087.8452
      1516 43.785000 6070.0240 6068.9565 6091.6313
      1517 43.804000 6006.6158 6068.8433 6097.2280
      1518 43.823000 5993.3251 6068.7300 6106.2886
      1519 43.842000 6090.5614 6068.6167 6121.8838
      1520 43.861000 6105.1359 6068.5039 6148.6758
      1521 43.880000 6024.4971 6068.3916 6191.9082
      1522 43.899000 6023.4121 6068.2788 6254.6045
      1523 43.918000 6025.9190 6068.1665 6333.3105
      1524 43.937000 6104.4808 6068.0542 6412.2607
      1525 43.956000 6147.2119 6067.9424 6460.1357
      1526 43.975000 6098.5238 6067.8301 6452.1191
      1527 43.994000 6153.2255 6067.7183 6405.3149
      1528 44.013000 6006.2026 6067.6069 6356.6001
      1529 44.032000 6036.5615 6067.4951 6326.7622
      1530 44.051000 6119.9685 6067.3843 6315.5010
      1531 44.070000 6080.9328 6067.2729 6305.7427
      1532 44.089000 5961.5663 6067.1616 6278.6353
      1533 44.108000 6169.5557 6067.0513 6235.4233
      1534 44.127000 5989.5140 6066.9404 6190.0674
      1535 44.146000 6008.7316 6066.8296 6152.0889
      1536 44.165000 5942.8894 6066.7197 6124.5039
      1537 44.184000 6011.3392 6066.6094 6106.4507
      1538 44.203000 6112.7152 6066.4995 6095.3672
      1539 44.222000 6013.0140 6066.3892 6088.6196
      1540 44.241000 5926.6324 6066.2798 6084.2944
      1541 44.260000 6051.3585 6066.1699 6081.2739
      1542 44.279000 5983.3667 6066.0605 6078.9941
      1543 44.298000 5873.0427 6065.9512 6077.1812
      1544 44.317000 5945.6496 6065.8423 6075.6948
      1545 44.336000 5970.4698 6065.7329 6074.4507
      1546 44.355000 5937.5014 6065.6245 6073.3955
      1547 44.374000 5920.4733 6065.5151 6072.4873
      1548 44.393000 5953.4805 6065.4067 6071.6987
      1549 44.412000 5965.4736 6065.2983 6071.0059
      1550 44.431000 6046.2931 6065.1899 6070.3916
      1551 44.450000 6024.9979 6065.0825 6067.2549
      1552 44.469000 5959.6044 6064.9741 6066.9468
      1553 44.488000 5903.3141 6064.8662 6077.4688
      1554 44.507000 5970.7135 6064.7588 6078.1318
      1555 44.526000 6092.0060 6064.6514 6078.9360
      1556 44.545000 5989.8180 6064.5435 6079.8999
      1557 44.564000 5944.9636 6064.4365 6079.7598
      1558 44.583000 5993.1012 6064.3291 6081.2236
      1559 44.602000 5971.5015 6064.2222 6088.2251
      1560 44.621000 5988.8893 6064.1152 6090.6968
      1561 44.640000 5982.6846 6064.0088 6093.6099
      1562 44.659000 5921.6612 6063.9023 6097.0688
      1563 44.678000 5907.4660 6063.7959 6101.2139
      1564 44.697000 5914.4561 6063.6899 6106.2344
      1565 44.716000 5900.4841 6063.5840 6112.3877
      1566 44.735000 5945.6774 6063.4780 6120.0498
      1567 44.754000 5918.0927 6063.3721 6129.8169
      1568 44.773000 5872.7988 6063.2666 6142.7954
      1569 44.792000 5921.5511 6063.1611 6161.2715
      1570 44.811000 5957.6082 6063.0557 6190.1089
      1571 44.830000 6006.7268 6062.9507 6238.7769
      1572 44.849000 5890.4027 6062.8457 6322.8857
      1573 44.868000 6047.1974 6062.7407 6462.2573
      1574 44.887000 6021.6241 6062.6357 6672.8257
      1575 44.906000 5878.6382 6062.5317 6952.0889
      1576 44.925000 5833.5597 6062.4272 7259.5718
      1577 44.944000 5882.0092 6062.3228 7495.2944
      1578 44.963000 6028.8194 6062.2188 7538.0615
      1579 44.982000 5896.8251 6062.1143 7392.5122
      1580 45.001000 6039.9267 6062.0107 7192.8423
      1581 45.020000 6052.8903 6061.9072 7047.4854
      1582 45.039000 5892.5222 6061.8037 6985.6641
      1583 45.058000 5884.8634 6061.7002 6967.0322
      1584 45.077000 5995.6915 6061.5972 6910.5176
      1585 45.096000 5922.5807 6061.4937 6777.0625
      1586 45.115000 5914.4619 6061.3906 6606.4141
      1587 45.134000 5884.9364 6061.2876 6447.9248
      1588 45.153000 6008.4988 6061.1851 6324.7969
      1589 45.172000 6074.0922 6061.0825 6240.2671
      1590 45.191000 5914.5351 6060.9800 6187.1338
      1591 45.210000 6070.5187 6060.8779 6155.0532
      1592 45.229000 5947.5671 6060.7759 6135.2900
      1593 45.248000 5961.0871 6060.6738 6122.2080
      1594 45.267000 6026.4792 6060.5718 6112.7788
      1595 45.286000 6030.8599 6060.4707 6105.5200
      1596 45.305000 5956.1833 6060.3687 6099.7056
      1597 45.324000 5846.7705 6060.2676 6094.9395
      1598 45.343000 5952.3350 6060.1665 6090.9683
      1599 45.362000 5980.0805 6060.0649 6087.6182
      1600 45.381000 5960.1703 6059.9644 6084.7632
      1601 45.400000 5870.9971 6059.8633 6082.3057
      1602 45.419000 5939.2033 6059.7627 6080.1724
      1603 45.438000 6038.6891 6059.6621 6068.2773
      1604 45.457000 6005.6234 6059.5615 6067.3662
      1605 45.476000 6002.7098 6059.4614 6066.5645
      1606 45.495000 6054.4686 6059.3613 6065.8525
      1607 45.514000 6061.2124 6059.2612 6065.2158
      1608 45.533000 6011.3405 6059.1611 6064.6426
      1609 45.552000 5990.3908 6059.0615 6059.0615
      1610 45.571000 5974.7428 6058.9624 6058.9624
      1611 45.590000 5965.3900 6058.8628 6058.8628
      1612 45.609000 6001.4343 6058.7632 6058.7632
      1613 45.628000 6086.7943 6058.6646 6058.6646
      1614 45.647000 6082.2401 6058.5654 6058.5654
      1615 45.666000 6014.7523 6058.4668 6058.4668
      1616 45.685000 6080.2981 6058.3677 6058.3677
      1617 45.704000 5910.3126 6058.2690 6058.2690
      1618 45.723000 5962.8620 6058.1704 6058.1704
      1619 45.742000 5925.8674 6058.0723 6058.0723
      1620 45.761000 6051.6095 6057.9741 6057.9741
      1621 45.780000 5987.5380 6057.8760 6057.8760
      1622 45.799000 6051.1649 6057.7783 6057.7783
      1623 45.818000 6013.1062 6057.6812 6057.6812
      1624 45.837000 6097.7861 6057.5830 6057.5830
      1625 45.856000 5829.1240 6057.4858 6057.4858
      1626 45.875000 6094.7538 6057.3882 6057.3882
      1627 45.894000 6028.2598 6057.2910 6057.2910
      1628 45.913000 6039.0445 6057.1938 6057.1938
      1629 45.932000 5996.1443 6057.0967 6057.0967
      1630 45.951000 5980.4376 6057.0005 6057.0005
      1631 45.970000 6133.1293 6056.9038 6056.9038
      1632 45.989000 6065.7088 6056.8076 6056.8076
      1633 46.008000 6059.0703 6056.7109 6056.7109
      1634 46.027000 6086.0318 6056.6147 6056.6147
      1635 46.046000 5968.9430 6056.5186 6056.5186
      1636 46.065000 6036.8229 6056.4224 6056.4224
      1637 46.084000 6023.9817 6056.3267 6056.3267
      1638 46.103000 6077.1535 6056.2310 6056.2310
      1639 46.122000 6124.2724 6056.1357 6056.1357
      1640 46.141000 6139.1614 6056.0400 6056.0400
      1641 46.160000 6125.1450 6055.9448 6055.9448
      1642 46.179000 6144.6767 6055.8496 6055.8496
      1643 46.198000 6199.0855 6055.7549 6055.7549
      1644 46.217000 6222.1979 6055.6602 6055.6602
      1645 46.236000 6257.3366 6055.5649 6055.5649
      1646 46.255000 6245.8895 6055.4712 6055.4712
      1647 46.274000 6185.8453 6055.3765 6055.3765
      1648 46.293000 6246.7944 6055.2817 6055.2817
      1649 46.312000 6233.7862 6055.1875 6055.1875
      1650 46.331000 6100.4847 6055.0938 6055.0938
      1651 46.350000 6083.2825 6055.0000 6055.0000
      1652 46.369000 6121.5083 6054.9058 6054.9058
      1653 46.388000 6069.4910 6054.8125 6054.8823
      1654 46.407000 6062.5290 6054.7192 6054.7949
      1655 46.426000 6108.8440 6054.6255 6054.7080
      1656 46.445000 6004.7193 6054.5322 6054.6226
      1657 46.464000 5967.7716 6054.4395 6054.5386
      1658 46.483000 5973.1525 6054.3462 6054.4551
      1659 46.502000 6023.3280 6054.2534 6054.3740
      1660 46.521000 6044.3950 6054.1606 6054.3311
      1661 46.540000 6093.3101 6054.0679 6054.2578
      1662 46.559000 6078.4259 6053.9756 6054.1880
      1663 46.578000 6063.6023 6053.8833 6054.1226
      1664 46.597000 6031.6752 6053.7915 6054.0630
      1665 46.616000 5973.5598 6053.6992 6054.0103
      1666 46.635000 5938.5748 6053.6074 6053.9673
      1667 46.654000 6109.2499 6053.5156 6053.9375
      1668 46.673000 6067.2590 6053.4238 6054.0176
      1669 46.692000 6164.6686 6053.3325 6054.0474
      1670 46.711000 6044.6703 6053.2412 6054.1392
      1671 46.730000 6019.0417 6053.1504 6054.3496
      1672 46.749000 5994.5954 6053.0586 6054.7725
      1673 46.768000 6119.1058 6052.9678 6055.5381
      1674 46.787000 6191.7431 6052.8770 6056.7603
      1675 46.806000 6399.8761 6052.7866 6058.4971
      1676 46.825000 6616.3928 6052.6958 6060.4438
      1677 46.844000 6612.1888 6052.6055 6062.0742
      1678 46.863000 6868.4171 6052.5151 6063.2695
      1679 46.882000 6845.7521 6052.4248 6062.4375
      1680 46.901000 6627.1590 6052.3350 6061.0933
      1681 46.920000 6499.1132 6052.2446 6060.0464
      1682 46.939000 6467.3163 6052.1553 6059.6191
      1683 46.958000 6424.1286 6052.0654 6059.6958
      1684 46.977000 6467.3216 6051.9761 6060.1509
      1685 46.996000 6451.7973 6051.8867 6059.8765
      1686 47.015000 6491.3722 6051.7974 6059.3389
      1687 47.034000 6263.4713 6051.7085 6059.0278
      1688 47.053000 6166.7293 6051.6196 6059.3594
      1689 47.072000 6157.7246 6051.5303 6060.5864
      1690 47.091000 6128.7526 6051.4414 6062.7607
      1691 47.110000 6095.0751 6051.3530 6065.6367
      1692 47.129000 6048.7561 6051.2646 6068.5244
      1693 47.148000 5976.4057 6051.1763 6073.8228
      1694 47.167000 6009.4866 6051.0879 6074.6748
      1695 47.186000 6117.5601 6051.0000 6075.6421
      1696 47.205000 6091.8938 6050.9116 6078.7314
      1697 47.224000 6064.8243 6050.8242 6085.7480
      1698 47.243000 6077.0141 6050.7363 6097.9604
      1699 47.262000 6086.4427 6050.6484 6117.0483
      1700 47.281000 6191.0502 6050.5610 6137.8999
      1701 47.300000 6202.0055 6050.4736 6157.2007
      1702 47.319000 6199.1263 6050.3867 6166.8970
      1703 47.338000 6164.5566 6050.2998 6162.0117
      1704 47.357000 6096.8733 6050.2129 6148.7100
      1705 47.376000 6140.1211 6050.1260 6141.7104
      1706 47.395000 6193.3313 6050.0396 6136.4272
      1707 47.414000 6062.1207 6049.9526 6137.9438
      1708 47.433000 6075.6159 6049.8662 6142.7046
      1709 47.452000 6231.0938 6049.7798 6145.7490
      1710 47.471000 6160.6762 6049.6938 6146.8613
      1711 47.490000 6119.8138 6049.6074 6152.6055
      1712 47.509000 6014.7031 6049.5220 6174.1099
      1713 47.528000 6104.0994 6049.4360 6214.1094
      1714 47.547000 6099.1367 6049.3501 6279.6733
      1715 47.566000 6062.3730 6049.2646 6368.1440
      1716 47.585000 6083.8817 6049.1792 6463.6089
      1717 47.604000 6046.7232 6049.0938 6531.1724
      1718 47.623000 5968.3777 6049.0088 6534.6987
      1719 47.642000 5913.2758 6048.9238 6483.7808
      1720 47.661000 6047.2979 6048.8389 6423.0264
      1721 47.680000 6096.8280 6048.7539 6385.6724
      1722 47.699000 5999.2091 6048.6694 6382.7754
      1723 47.718000 5941.4853 6048.5845 6407.7803
      1724 47.737000 5945.7385 6048.5005 6442.7212
      1725 47.756000 6079.3849 6048.4160 6478.3218
      1726 47.775000 6019.4143 6048.3320 6529.7500
      1727 47.794000 6038.1484 6048.2480 6612.0225
      1728 47.813000 6139.8803 6048.1641 6712.9214
      1729 47.832000 6099.3651 6048.0801 6786.2666
      1730 47.851000 6025.9446 6047.9966 6774.2803
      1731 47.870000 6026.4600 6047.9131 6683.0522
      1732 47.889000 6022.9915 6047.8296 6575.2051
      1733 47.908000 5996.4370 6047.7461 6498.9312
      1734 47.927000 6045.4191 6047.6631 6467.8921
      1735 47.946000 6013.5411 6047.5801 6467.4375
      1736 47.965000 5997.1484 6047.4976 6459.6240
      1737 47.984000 6026.4021 6047.4146 6413.6411
      1738 48.003000 5993.6345 6047.3315 6338.3208
      1739 48.022000 6008.0916 6047.2495 6260.2617
      1740 48.041000 5974.7781 6047.1670 6195.6836
      1741 48.060000 5881.1654 6047.0850 6149.3003
      1742 48.079000 5943.4000 6047.0020 6119.1729
      1743 48.098000 6039.1503 6046.9204 6097.5811
      1744 48.117000 6031.2509 6046.8389 6086.4668
      1745 48.136000 6043.4573 6046.7568 6079.2788
      1746 48.155000 6064.1371 6046.6748 6074.2095
      1747 48.174000 6077.6409 6046.5933 6070.3584
      1748 48.193000 6049.3225 6046.5122 6067.2891
      1749 48.212000 5996.3512 6046.4307 6064.7729
      1750 48.231000 6028.6269 6046.3491 6062.3018
      1751 48.250000 5959.1998 6046.2681 6060.7305
      1752 48.269000 5863.0413 6046.1870 6059.4175
      1753 48.288000 6018.2473 6046.1064 6058.3169
      1754 48.307000 6030.2584 6046.0259 6057.3945
      1755 48.326000 6083.3669 6045.9453 6051.9292
      1756 48.345000 5898.2050 6045.8647 6051.6367
      1757 48.364000 5941.1568 6045.7842 6052.0044
      1758 48.383000 5871.4864 6045.7041 6051.9336
      1759 48.402000 6054.1456 6045.6240 6051.9565
      1760 48.421000 5961.2819 6045.5439 6052.0825
      1761 48.440000 6096.2004 6045.4639 6052.3247
      1762 48.459000 5961.5916 6045.3843 6050.4360
      1763 48.478000 5934.2116 6045.3047 6051.1563
      1764 48.497000 5975.5216 6045.2256 6052.0923
      1765 48.516000 5932.5914 6045.1460 6053.3545
      1766 48.535000 6007.2867 6045.0664 6055.1748
      1767 48.554000 6020.5761 6044.9873 6058.0439
      1768 48.573000 6013.9508 6044.9082 6062.9258
      1769 48.592000 5957.3009 6044.8296 6071.4287
      1770 48.611000 6085.4252 6044.7510 6085.6270
      1771 48.630000 6084.5772 6044.6719 6107.2446
      1772 48.649000 6033.4113 6044.5933 6136.1396
      1773 48.668000 6126.2702 6044.5151 6168.2573
      1774 48.687000 6091.0379 6044.4365 6193.2700
      1775 48.706000 5997.3984 6044.3584 6197.9756
      1776 48.725000 6083.6125 6044.2803 6181.6992
      1777 48.744000 6069.5543 6044.2021 6158.3833
      1778 48.763000 5965.3642 6044.1245 6140.4326
      1779 48.782000 5982.2263 6044.0469 6132.5337
      1780 48.801000 6088.5609 6043.9688 6132.6831
      1781 48.820000 6102.0774 6043.8916 6133.4111
      1782 48.839000 6067.7486 6043.8145 6126.4131
      1783 48.858000 6068.4644 6043.7368 6111.2427
      1784 48.877000 6066.3081 6043.6597 6093.7471
      1785 48.896000 6004.5933 6043.5830 6078.4722
      1786 48.915000 5975.8667 6043.5059 6067.1099
      1787 48.934000 6053.0252 6043.4292 6059.5659
      1788 48.953000 6096.1910 6043.3525 6054.9072
      1789 48.972000 6033.1552 6043.2759 6052.0801
      1790 48.991000 5942.4101 6043.1992 6050.2847
      1791 49.010000 5931.3588 6043.1230 6049.0415
      1792 49.029000 5928.0238 6043.0469 6048.1055
      1793 49.048000 5959.2797 6042.9707 6047.3594
      1794 49.067000 5992.8076 6042.8950 6046.7437
      1795 49.086000 5980.8659 6042.8188 6046.2236
      1796 49.105000 6017.6757 6042.7437 6045.7783
      1797 49.124000 5988.5081 6042.6675 6045.3901
      1798 49.143000 5961.1356 6042.5923 6045.0498
      1799 49.162000 6014.9019 6042.5166 6044.7461
      1800 49.181000 6126.8763 6042.4414 6043.4116
      1801 49.200000 5922.2365 6042.3662 6043.2422
      1802 49.219000 5961.7060 6042.2910 6043.0859
      1803 49.238000 5971.0496 6042.2158 6042.9404
      1804 49.257000 5929.5884 6042.1411 6042.8042
      1805 49.276000 6052.4291 6042.0664 6042.6753
      1806 49.295000 5935.4066 6041.9922 6042.5537
      1807 49.314000 5935.0868 6041.9175 6041.9175
      1808 49.333000 6031.8944 6041.8428 6041.8428
      1809 49.352000 6025.7292 6041.7690 6041.7690
      1810 49.371000 5991.9200 6041.6943 6041.6943
      1811 49.390000 6162.4958 6041.6206 6041.6206
      1812 49.409000 6117.9675 6041.5469 6045.1484
      1813 49.428000 5952.5335 6041.4731 6045.3784
      1814 49.447000 5948.4681 6041.3994 6045.6484
      1815 49.466000 5995.9683 6041.3257 6045.9658
      1816 49.485000 6063.0113 6041.2524 6046.3394
      1817 49.504000 6062.1333 6041.1787 6046.7798
      1818 49.523000 6080.1889 6041.1060 6047.3027
      1819 49.542000 5970.9177 6041.0327 6049.7192
      1820 49.561000 5859.5114 6040.9595 6050.6147
      1821 49.580000 5957.6455 6040.8867 6051.6836
      1822 49.599000 5959.0074 6040.8140 6052.9678
      1823 49.618000 6083.5529 6040.7412 6054.5264
      1824 49.637000 6107.7944 6040.6685 6056.4380
      1825 49.656000 6100.2766 6040.5967 6058.8169
      1826 49.675000 6084.0848 6040.5234 6061.8354
      1827 49.694000 5990.0449 6040.4517 6065.8062
      1828 49.713000 5918.5112 6040.3794 6071.3540
      1829 49.732000 5952.0931 6040.3076 6079.8252
      1830 49.751000 5936.4798 6040.2358 6093.9316
      1831 49.770000 5924.2103 6040.1636 6118.3872
      1832 49.789000 6032.6939 6040.0923 6165.7817
      1833 49.808000 6100.2979 6040.0205 6230.6460
      1834 49.827000 6145.5483 6039.9492 6320.0137
      1835 49.846000 6180.9875 6039.8774 6424.2383
      1836 49.865000 6081.8366 6039.8062 6514.7217
      1837 49.884000 6073.0594 6039.7354 6547.4058
      1838 49.903000 6189.1479 6039.6641 6506.8540
      1839 49.922000 6196.0435 6039.5933 6434.7480
      1840 49.941000 6093.2850 6039.5225 6370.2422
      1841 49.960000 6116.0739 6039.4517 6337.5786
      1842 49.979000 6159.5781 6039.3813 6336.4077
      1843 49.998000 6096.7719 6039.3110 6348.1504
      1844 50.017000 6059.1875 6039.2407 6343.7129
      1845 50.036000 6030.1524 6039.1704 6309.4561
      1846 50.055000 6089.5122 6039.1006 6259.9863
      1847 50.074000 6008.3932 6039.0303 6214.4580
      1848 50.093000 5955.9243 6038.9604 6183.2983
      1849 50.112000 5903.5404 6038.8901 6171.1128
      1850 50.131000 6109.8811 6038.8208 6181.2686
      1851 50.150000 6064.9112 6038.7510 6219.2905
      1852 50.169000 6073.1296 6038.6816 6293.3013
      1853 50.188000 6156.2472 6038.6123 6409.6348
      1854 50.207000 6323.4651 6038.5435 6564.2944
      1855 50.226000 6291.7018 6038.4741 6731.0405
      1856 50.245000 6311.8126 6038.4048 6849.9385
      1857 50.264000 6334.8588 6038.3359 6854.0439
      1858 50.283000 6429.6972 6038.2671 6753.1333
      1859 50.302000 6437.1487 6038.1982 6625.6777
      1860 50.321000 6200.0104 6038.1294 6531.7778
      1861 50.340000 6453.7289 6038.0610 6493.6816
      1862 50.359000 6329.5597 6037.9932 6496.6538
      1863 50.378000 6307.4765 6037.9248 6509.1895
      1864 50.397000 6409.6918 6037.8564 6481.6396
      1865 50.416000 6401.1861 6037.7886 6406.8740
      1866 50.435000 6423.2040 6037.7202 6315.7578
      1867 50.454000 6604.5795 6037.6523 6233.9570
      1868 50.473000 6750.6844 6037.5845 6172.3315
      1869 50.492000 6879.0426 6037.5176 6129.3804
      1870 50.511000 6768.8722 6037.4492 6103.9985
      1871 50.530000 6559.2112 6037.3823 6088.7671
      1872 50.549000 6436.6334 6037.3149 6079.4346
      1873 50.568000 6363.5709 6037.2480 6073.4204
      1874 50.587000 6354.4258 6037.1807 6069.3979
      1875 50.606000 6442.7406 6037.1133 6066.7700
      1876 50.625000 6487.7625 6037.0469 6065.3735
      1877 50.644000 6415.1591 6036.9800 6065.4546
      1878 50.663000 6319.8970 6036.9131 6067.7656
      1879 50.682000 6229.9330 6036.8467 6073.4146
      1880 50.701000 6165.4576 6036.7798 6083.3613
      1881 50.720000 6159.1705 6036.7134 6097.6021
      1882 50.739000 6164.2762 6036.6475 6108.4902
      1883 50.758000 6102.6887 6036.5811 6122.1250
      1884 50.777000 6097.5929 6036.5151 6125.0093
      1885 50.796000 6158.0534 6036.4492 6115.9087
      1886 50.815000 6126.5551 6036.3833 6102.1401
      1887 50.834000 6039.5186 6036.3179 6090.8892
      1888 50.853000 6048.8152 6036.2520 6085.2930
      1889 50.872000 6048.8774 6036.1860 6082.2017
      1890 50.891000 5911.2519 6036.1206 6084.0615
      1891 50.910000 6074.1137 6036.0557 6085.1792
      1892 50.929000 5959.4966 6035.9907 6078.8682
      1893 50.948000 6092.5266 6035.9248 6069.7456
      1894 50.967000 5983.8579 6035.8604 6060.9858
      1895 50.986000 6006.7713 6035.7954 6054.1421
      1896 51.005000 6089.7895 6035.7305 6049.5391
      1897 51.024000 6013.9618 6035.6655 6046.8018
      1898 51.043000 5957.2463 6035.6006 6046.4819
      1899 51.062000 6049.2765 6035.5366 6045.9404
      1900 51.081000 5971.4089 6035.4722 6045.9058
      1901 51.100000 5866.7046 6035.4082 6046.2300
      1902 51.119000 6186.6372 6035.3438 6046.8638
      1903 51.138000 6092.2732 6035.2793 6047.8325
      1904 51.157000 6053.8935 6035.2153 6049.1958
      1905 51.176000 5988.2256 6035.1514 6051.0815
      1906 51.195000 5972.0200 6035.0874 6053.7554
      1907 51.214000 5998.7021 6035.0239 6057.7925
      1908 51.233000 6001.3823 6034.9604 6064.4087
      1909 51.252000 5933.0175 6034.8970 6075.3101
      1910 51.271000 6037.9825 6034.8335 6095.2651
      1911 51.290000 5953.9466 6034.7705 6127.7446
      1912 51.309000 5947.0903 6034.7070 6175.2969
      1913 51.328000 5981.1735 6034.6440 6235.6055
      1914 51.347000 5985.0905 6034.5811 6296.9175
      1915 51.366000 6012.9888 6034.5181 6334.8311
      1916 51.385000 6040.2664 6034.4556 6327.2031
      1917 51.404000 6018.3188 6034.3931 6284.9951
      1918 51.423000 5980.7842 6034.3301 6237.6445
      1919 51.442000 6007.8713 6034.2676 6205.3960
      1920 51.461000 6031.5713 6034.2051 6194.3628
      1921 51.480000 6060.0883 6034.1431 6199.3315
      1922 51.499000 6081.7110 6034.0806 6205.5059
      1923 51.518000 6084.0465 6034.0186 6195.9868
      1924 51.537000 6078.4599 6033.9565 6168.5205
      1925 51.556000 5995.7573 6033.8945 6134.6978
      1926 51.575000 5970.4244 6033.8330 6104.3594
      1927 51.594000 5965.6180 6033.7715 6081.4697
      1928 51.613000 5975.1478 6033.7100 6066.1519
      1929 51.632000 5928.0401 6033.6479 6056.6958
      1930 51.651000 6035.5280 6033.5869 6051.0166
      1931 51.670000 6004.8334 6033.5254 6047.4775
      1932 51.689000 6007.2164 6033.4648 6045.0840
      1933 51.708000 6014.4939 6033.4033 6043.3188
      1934 51.727000 5929.0207 6033.3423 6041.9365
      1935 51.746000 6094.0128 6033.2813 6040.8140
      1936 51.765000 5984.2538 6033.2207 6039.8818
      1937 51.784000 6060.0917 6033.1597 6039.0957
      1938 51.803000 6278.2065 6033.0991 6038.4243
      1939 51.822000 6036.4684 6033.0391 6037.8442
      1940 51.841000 5951.4972 6032.9785 6037.3379
      1941 51.860000 5911.4222 6032.9180 6034.8501
      1942 51.879000 6060.8371 6032.8579 6034.6016
      1943 51.898000 6086.2613 6032.7979 6034.3794
      1944 51.917000 6164.3311 6032.7378 6034.1787
      1945 51.936000 6061.1019 6032.6777 6033.9961
      1946 51.955000 5976.7150 6032.6177 6033.8281
      1947 51.974000 5968.0121 6032.5581 6033.6733
      1948 51.993000 6100.5220 6032.4985 6032.4985
      1949 52.012000 6055.1473 6032.4390 6032.4390
      1950 52.031000 6060.2047 6032.3794 6032.3794
      1951 52.050000 6138.8665 6032.3203 6032.3203
      1952 52.069000 6121.1151 6032.2612 6032.2612
      1953 52.088000 6103.6157 6032.2021 6032.2021
      1954 52.107000 6147.3922 6032.1431 6032.1431
      1955 52.126000 6023.5855 6032.0840 6032.0840
      1956 52.145000 5962.4079 6032.0254 6032.0254
      1957 52.164000 6050.7649 6031.9668 6031.9668
      1958 52.183000 6044.5418 6031.9077 6031.9077
      1959 52.202000 5993.0018 6031.8491 6031.8491
      1960 52.221000 5978.6298 6031.7910 6031.7910
      1961 52.240000 5988.7442 6031.7324 6031.7324
      1962 52.259000 6021.6585 6031.6738 6031.6738
      1963 52.278000 6071.4403 6031.6157 6031.6157
      1964 52.297000 6084.8645 6031.5576 6031.5576
      1965 52.316000 6092.6919 6031.4995 6031.4995
      1966 52.335000 6006.8545 6031.4419 6031.4419
      1967 52.354000 5912.0666 6031.3843 6031.3843
      1968 52.373000 6000.2398 6031.3262 6031.3262
      1969 52.392000 6078.9491 6031.2690 6031.2690
      1970 52.411000 6106.5483 6031.2114 6031.2114
      1971 52.430000 6143.7958 6031.1538 6031.1538
      1972 52.449000 6116.9828 6031.0962 6031.0962
      1973 52.468000 6040.6400 6031.0396 6031.0396
      1974 52.487000 6029.4568 6030.9819 6030.9819
      1975 52.506000 6085.0987 6030.9248 6030.9248
      1976 52.525000 6113.4399 6030.8687 6030.8687
      1977 52.544000 6046.8803 6030.8115 6030.8115
      1978 52.563000 5995.8923 6030.7544 6030.7544
      1979 52.582000 5884.2066 6030.6978 6030.6978
      1980 52.601000 5899.6811 6030.6416 6030.6416
      1981 52.620000 5987.5453 6030.5845 6030.5845
      1982 52.639000 6072.9523 6030.5278 6030.5278
      1983 52.658000 5941.2343 6030.4717 6030.4717
      1984 52.677000 5931.5989 6030.4155 6030.4878
      1985 52.696000 5968.9513 6030.3599 6030.4385
      1986 52.715000 5998.6430 6030.3037 6030.3892
      1987 52.734000 5908.6089 6030.2476 6030.3403
      1988 52.753000 5916.4317 6030.1919 6030.2939
      1989 52.772000 5905.9340 6030.1362 6030.2485
      1990 52.791000 6068.1863 6030.0801 6030.2041
      1991 52.810000 5961.4102 6030.0249 6030.1626
      1992 52.829000 6108.4740 6029.9692 6030.1606
      1993 52.848000 5945.8760 6029.9141 6030.1274
      1994 52.867000 5913.6913 6029.8589 6030.0991
      1995 52.886000 5975.8781 6029.8032 6030.0752
      1996 52.905000 5996.2839 6029.7485 6030.0591
      1997 52.924000 6043.4675 6029.6938 6030.0522
      1998 52.943000 6022.4584 6029.6382 6030.0562
      1999 52.962000 5968.7170 6029.5835 6030.0791
      2000 52.981000 6013.8200 6029.5288 6030.1309
      2001 53.000000 5959.9590 6029.4746 6030.2363
      2002 53.019000 5930.3109 6029.4199 6030.4434
      2003 53.038000 5986.5628 6029.3652 6030.8408
      2004 53.057000 6103.9376 6029.3110 6031.5576
      2005 53.076000 5990.9372 6029.2563 6032.7231
      2006 53.095000 5969.5240 6029.2026 6034.3926
      2007 53.114000 6023.4803 6029.1484 6037.1104
      2008 53.133000 5967.3160 6029.0942 6039.0381
      2009 53.152000 6015.1930 6029.0405 6039.9287
      2010 53.171000 6088.8969 6028.9863 6039.2749
      2011 53.190000 6042.8007 6028.9326 6037.7109
      2012 53.209000 5944.6272 6028.8794 6036.2070
      2013 53.228000 5968.3776 6028.8257 6035.3169
      2014 53.247000 6049.5402 6028.7720 6035.1694
      2015 53.266000 5989.4304 6028.7188 6035.9146
      2016 53.285000 5985.2915 6028.6655 6036.3735
      2017 53.304000 6021.6287 6028.6123 6036.3242
      2018 53.323000 6115.1523 6028.5591 6035.7080
      2019 53.342000 6079.6761 6028.5063 6034.9355
      2020 53.361000 6087.0424 6028.4526 6034.3672
      2021 53.380000 6177.8578 6028.3999 6034.1802
      2022 53.399000 6116.7436 6028.3472 6034.4541
      2023 53.418000 6181.3895 6028.2949 6035.2871
      2024 53.437000 6119.4786 6028.2422 6036.9355
      2025 53.456000 6117.9428 6028.1895 6042.2192
      2026 53.475000 6204.1129 6028.1372 6047.8276
      2027 53.494000 6061.3913 6028.0845 6057.0854
      2028 53.513000 6208.0669 6028.0327 6070.9355
      2029 53.532000 6266.0407 6027.9805 6089.0391
      2030 53.551000 6406.8011 6027.9287 6108.4736
      2031 53.570000 6530.7177 6027.8765 6122.3970
      2032 53.589000 6448.3130 6027.8242 6123.0962
      2033 53.608000 6297.7234 6027.7729 6112.6934
      2034 53.627000 6261.2379 6027.7212 6097.9033
      2035 53.646000 6219.6203 6027.6694 6086.8174
      2036 53.665000 6231.3656 6027.6182 6082.4404
      2037 53.684000 6179.8982 6027.5664 6084.3442
      2038 53.703000 6191.2168 6027.5151 6089.3013
      2039 53.722000 6180.7824 6027.4634 6092.0522
      2040 53.741000 6244.1651 6027.4126 6089.1802
      2041 53.760000 6328.4034 6027.3618 6083.0322
      2042 53.779000 6285.5967 6027.3101 6078.0693
      2043 53.798000 6192.0599 6027.2593 6078.2676
      2044 53.817000 6115.4553 6027.2090 6087.0610
      2045 53.836000 6105.2516 6027.1577 6108.1997
      2046 53.855000 6292.5801 6027.1074 6145.0229
      2047 53.874000 6515.0594 6027.0566 6198.1460
      2048 53.893000 6673.8112 6027.0059 6261.7329
      2049 53.912000 6761.2693 6026.9556 6318.5688
      2050 53.931000 6738.7239 6026.9053 6340.7212
      2051 53.950000 6605.0136 6026.8550 6315.5215
      2052 53.969000 6527.2670 6026.8047 6265.1470
      2053 53.988000 6510.0557 6026.7549 6218.8608
      2054 54.007000 6459.2352 6026.7051 6192.6782
      2055 54.026000 6415.3412 6026.6548 6189.9038
      2056 54.045000 6422.9938 6026.6055 6203.6128
      2057 54.064000 6419.2419 6026.5552 6217.0088
      2058 54.083000 6426.3771 6026.5059 6212.3945
      2059 54.102000 6368.0491 6026.4561 6189.0078
      2060 54.121000 6238.7827 6026.4067 6152.0088
      2061 54.140000 6172.1637 6026.3574 6117.7847
      2062 54.159000 6046.6302 6026.3081 6092.1289
      2063 54.178000 6043.0548 6026.2583 6075.8291
      2064 54.197000 6174.2358 6026.2100 6066.9648
      2065 54.216000 6128.5030 6026.1606 6062.2720
      2066 54.235000 6078.3340 6026.1113 6061.3799
      2067 54.254000 6150.9205 6026.0625 6058.7012
      2068 54.273000 6150.9535 6026.0137 6056.0591
      2069 54.292000 6152.1698 6025.9648 6054.0786
      2070 54.311000 6070.0207 6025.9160 6053.1392
      2071 54.330000 6124.3595 6025.8677 6053.8076
      2072 54.349000 6201.5973 6025.8193 6055.2896
      2073 54.368000 6027.6576 6025.7710 6058.0835
      2074 54.387000 6168.3566 6025.7227 6062.5708
      2075 54.406000 6139.9930 6025.6743 6067.5874
      2076 54.425000 6080.5965 6025.6260 6080.0078
      2077 54.444000 6059.1550 6025.5781 6101.7417
      2078 54.463000 6087.8927 6025.5298 6139.4087
      2079 54.482000 6165.1432 6025.4824 6199.6040
      2080 54.501000 6201.8734 6025.4341 6285.9824
      2081 54.520000 6142.8275 6025.3867 6392.3906
      2082 54.539000 6249.0133 6025.3389 6494.8613
      2083 54.558000 6184.7986 6025.2910 6547.3286
      2084 54.577000 6186.6217 6025.2441 6519.8477
      2085 54.596000 6173.1728 6025.1968 6438.2871
      2086 54.615000 6135.3076 6025.1494 6353.5947
      2087 54.634000 6132.0687 6025.1021 6297.6353
      2088 54.653000 6043.9702 6025.0552 6280.3701
      2089 54.672000 6082.7655 6025.0073 6295.0234
      2090 54.691000 6182.0715 6024.9604 6320.4375
      2091 54.710000 6325.0089 6024.9136 6326.7773
      2092 54.729000 6344.2527 6024.8667 6309.7065
      2093 54.748000 6333.7785 6024.8203 6266.0762
      2094 54.767000 6229.6059 6024.7734 6223.2114
      2095 54.786000 6142.8672 6024.7266 6186.9976
      2096 54.805000 6198.3815 6024.6807 6155.6753
      2097 54.824000 6253.9142 6024.6338 6129.2275
      2098 54.843000 6255.9361 6024.5874 6109.6768
      2099 54.862000 6176.2543 6024.5415 6097.7144
      2100 54.881000 6215.5782 6024.4951 6097.4668
      2101 54.900000 6323.0346 6024.4487 6098.1338
      2102 54.919000 6316.8626 6024.4028 6101.5977
      2103 54.938000 6286.7288 6024.3569 6104.4531
      2104 54.957000 6312.4391 6024.3110 6104.6494
      2105 54.976000 6400.6325 6024.2651 6103.6470
      2106 54.995000 6473.3519 6024.2197 6104.1812
      2107 55.014000 6508.5569 6024.1738 6108.2842
      2108 55.033000 6501.1862 6024.1284 6117.7441
      2109 55.052000 6569.6746 6024.0825 6131.9521
      2110 55.071000 6630.5553 6024.0376 6164.1157
      2111 55.090000 6802.2383 6023.9922 6221.5723
      2112 55.109000 7090.8954 6023.9468 6320.7798
      2113 55.128000 7348.2104 6023.9019 6479.1021
      2114 55.147000 7842.7261 6023.8564 6703.8804
      2115 55.166000 8625.0690 6023.8115 6976.4326
      2116 55.185000 9384.8239 6023.7666 7229.0313
      2117 55.204000 9846.1674 6023.7217 7348.2930
      2118 55.223000 9411.7043 6023.6768 7260.5742
      2119 55.242000 8830.5462 6023.6323 7044.8320
      2120 55.261000 8041.9826 6023.5874 6829.1953
      2121 55.280000 7744.8062 6023.5430 6689.1411
      2122 55.299000 7648.9856 6023.4990 6647.2490
      2123 55.318000 7824.4214 6023.4541 6683.5620
      2124 55.337000 8143.2019 6023.4102 6748.9209
      2125 55.356000 7992.0320 6023.3657 6753.8955
      2126 55.375000 7856.4172 6023.3213 6666.4380
      2127 55.394000 7506.8333 6023.2773 6525.8726
      2128 55.413000 7049.5748 6023.2334 6385.8672
      2129 55.432000 6742.3967 6023.1895 6273.8369
      2130 55.451000 6633.4719 6023.1455 6196.4102
      2131 55.470000 6496.6571 6023.1021 6148.1802
      2132 55.489000 6412.9425 6023.0581 6123.0942
      2133 55.508000 6297.7164 6023.0146 6107.0039
      2134 55.527000 6333.4646 6022.9707 6097.5088
      2135 55.546000 6308.4572 6022.9272 6091.8472
      2136 55.565000 6335.6309 6022.8838 6088.7651
      2137 55.584000 6306.5429 6022.8408 6087.7764
      2138 55.603000 6227.2869 6022.7974 6088.7915
      2139 55.622000 6354.2734 6022.7544 6092.0591
      2140 55.641000 6282.1336 6022.7109 6098.3823
      2141 55.660000 6215.1864 6022.6685 6109.7144
      2142 55.679000 6254.1041 6022.6255 6130.2241
      2143 55.698000 6226.1310 6022.5825 6158.6543
      2144 55.717000 6277.0653 6022.5400 6224.3042
      2145 55.736000 6367.2507 6022.4971 6328.9795
      2146 55.755000 6407.2656 6022.4541 6477.1377
      2147 55.774000 6537.3516 6022.4116 6655.8604
      2148 55.793000 6697.7583 6022.3691 6820.7549
      2149 55.812000 6809.1195 6022.3267 6894.3374
      2150 55.831000 6772.6341 6022.2847 6827.3726
      2151 55.850000 6563.6895 6022.2427 6683.6221
      2152 55.869000 6473.3416 6022.2002 6541.3638
      2153 55.888000 6514.9053 6022.1582 6449.3486
      2154 55.907000 6465.7521 6022.1162 6421.5679
      2155 55.926000 6294.4038 6022.0742 6445.8057
      2156 55.945000 6401.8509 6022.0322 6487.1631
      2157 55.964000 6519.1328 6021.9902 6511.5352
      2158 55.983000 6337.9933 6021.9487 6459.9282
      2159 56.002000 6249.0396 6021.9072 6370.6040
      2160 56.021000 6196.5391 6021.8657 6279.6362
      2161 56.040000 6311.1121 6021.8237 6206.4463
      2162 56.059000 6213.9379 6021.7822 6155.9341
      2163 56.078000 6179.0414 6021.7412 6125.1597
      2164 56.097000 6203.0014 6021.7002 6108.3120
      2165 56.116000 6360.1739 6021.6582 6108.1055
      2166 56.135000 6246.4500 6021.6172 6105.6387
      2167 56.154000 6189.4690 6021.5767 6106.5361
      2168 56.173000 6193.0813 6021.5352 6110.1040
      2169 56.192000 6454.1683 6021.4946 6116.2808
      2170 56.211000 6441.2974 6021.4536 6125.4326
      2171 56.230000 6339.4051 6021.4126 6138.4346
      2172 56.249000 6253.5805 6021.3716 6157.1694
      2173 56.268000 6315.5697 6021.3315 6185.7837
      2174 56.287000 6414.1369 6021.2905 6226.8496
      2175 56.306000 6539.1207 6021.2505 6309.7837
      2176 56.325000 6671.2978 6021.2095 6453.1338
      2177 56.344000 6736.9768 6021.1694 6685.5938
      2178 56.363000 7034.1874 6021.1294 7024.1997
      2179 56.382000 7392.1445 6021.0889 7477.7700
      2180 56.401000 7930.8529 6021.0488 7905.7515
      2181 56.420000 8118.2029 6021.0093 8157.4688
      2182 56.439000 8165.0592 6020.9688 8078.9326
      2183 56.458000 7835.6360 6020.9287 7756.3564
      2184 56.477000 7326.4996 6020.8892 7394.4219
      2185 56.496000 7131.8149 6020.8496 7135.0332
      2186 56.515000 7126.0198 6020.8096 7031.2749
      2187 56.534000 7117.9658 6020.7700 7083.6382
      2188 56.553000 7309.0805 6020.7300 7198.0083
      2189 56.572000 7385.8533 6020.6909 7272.2446
      2190 56.591000 7246.6720 6020.6514 7206.6748
      2191 56.610000 7186.2629 6020.6123 7021.2593
      2192 56.629000 7025.7086 6020.5728 6808.2271
      2193 56.648000 6873.8252 6020.5337 6631.5107
      2194 56.667000 6819.0067 6020.4946 6515.5332
      2195 56.686000 6734.7876 6020.4556 6462.9160
      2196 56.705000 6821.3627 6020.4165 6471.2500
      2197 56.724000 6970.6125 6020.3774 6547.8857
      2198 56.743000 7155.4041 6020.3384 6719.4580
      2199 56.762000 7381.6848 6020.2998 7030.1187
      2200 56.781000 7738.5870 6020.2612 7529.0332
      2201 56.800000 8333.4603 6020.2227 8209.6445
      2202 56.819000 9071.6184 6020.1836 8994.2490
      2203 56.838000 9918.5958 6020.1450 9649.3457
      2204 56.85700010353.8523 6020.1069 9830.5645
      2205 56.87600010014.5170 6020.0688 9436.2598
      2206 56.895000 9219.8082 6020.0303 8771.1426
      2207 56.914000 8587.4145 6019.9922 8159.5049
      2208 56.933000 7955.1534 6019.9541 7808.7964
      2209 56.952000 7905.5216 6019.9155 7735.3442
      2210 56.971000 8167.6770 6019.8779 7875.4023
      2211 56.990000 8425.4628 6019.8398 8070.3896
      2212 57.009000 8379.6929 6019.8018 8102.8955
      2213 57.028000 8251.7851 6019.7642 7865.9204
      2214 57.047000 7809.7950 6019.7261 7473.0757
      2215 57.066000 7364.3280 6019.6885 7072.4482
      2216 57.085000 7001.3701 6019.6509 6761.4487
      2217 57.104000 6686.2779 6019.6138 6554.3257
      2218 57.123000 6659.1882 6019.5762 6442.7085
      2219 57.142000 6646.8280 6019.5386 6409.9839
      2220 57.161000 6529.9463 6019.5010 6443.7319
      2221 57.180000 6563.7638 6019.4639 6535.4600
      2222 57.199000 6623.7309 6019.4268 6671.2388
      2223 57.218000 6483.7141 6019.3896 6816.1836
      2224 57.237000 6605.0544 6019.3530 6904.0918
      2225 57.256000 6708.2195 6019.3154 6872.8452
      2226 57.275000 6691.1151 6019.2788 6744.3862
      2227 57.294000 6565.4537 6019.2417 6595.9688
      2228 57.313000 6494.6094 6019.2051 6483.6753
      2229 57.332000 6495.5703 6019.1680 6403.4370
      2230 57.351000 6532.5275 6019.1313 6408.1812
      2231 57.370000 6529.9404 6019.0952 6447.2607
      2232 57.389000 6565.9656 6019.0586 6480.9243
      2233 57.408000 6647.2011 6019.0220 6467.5649
      2234 57.427000 6776.4497 6018.9858 6404.9131
      2235 57.446000 6726.1458 6018.9492 6326.4873
      2236 57.465000 6684.0256 6018.9126 6259.3584
      2237 57.484000 6762.1943 6018.8770 6199.0664
      2238 57.503000 6751.2694 6018.8403 6168.7095
      2239 57.522000 6675.0662 6018.8047 6143.8335
      2240 57.541000 6609.4842 6018.7686 6119.8643
      2241 57.560000 6591.0689 6018.7324 6098.9165
      2242 57.579000 6461.5241 6018.6968 6083.4810
      2243 57.598000 6427.2773 6018.6606 6074.4404
      2244 57.617000 6526.8986 6018.6255 6071.2344
      2245 57.636000 6440.1650 6018.5894 6071.9604
      2246 57.655000 6504.7454 6018.5537 6073.3491
      2247 57.674000 6430.4895 6018.5186 6071.6563
      2248 57.693000 6433.7002 6018.4834 6066.0327
      2249 57.712000 6324.7811 6018.4478 6059.2104
      2250 57.731000 6191.0751 6018.4121 6048.4302
      2251 57.750000 6232.6657 6018.3765 6045.9873
      2252 57.769000 6171.2810 6018.3418 6045.5591
      2253 57.788000 6067.9776 6018.3066 6045.4312
      2254 57.807000 6096.2346 6018.2715 6043.6123
      2255 57.826000 6107.7260 6018.2363 6039.9194
      2256 57.845000 6232.9557 6018.2017 6035.8179
      2257 57.864000 6130.8965 6018.1670 6032.5552
      2258 57.883000 6037.9890 6018.1318 6027.9380
      2259 57.902000 6069.2804 6018.0967 6027.6392
      2260 57.921000 5847.9057 6018.0620 6028.2700
      2261 57.940000 6141.7454 6018.0278 6028.9971
      2262 57.959000 6118.7293 6017.9927 6028.7964
      2263 57.978000 6274.8274 6017.9585 6027.3369
      2264 57.997000 5976.1615 6017.9243 6024.8027
      2265 58.016000 6048.0856 6017.8896 6022.8525
      2266 58.035000 6051.6829 6017.8555 6021.3145
      2267 58.054000 6055.6255 6017.8213 6020.2422
      2268 58.073000 6028.0216 6017.7871 6019.5527
      2269 58.092000 6070.3516 6017.7529 6019.1191
      2270 58.111000 6145.7840 6017.7188 6018.8354
      2271 58.130000 6042.9884 6017.6846 6018.6328
      2272 58.149000 5924.0701 6017.6504 6018.2402
      2273 58.168000 5944.2373 6017.6167 6018.1270
      2274 58.187000 5956.1823 6017.5835 6018.0298
      2275 58.206000 6023.7180 6017.5493 6017.9434
      2276 58.225000 5992.5893 6017.5156 6017.8667
      2277 58.244000 5929.1643 6017.4819 6017.7964
      2278 58.263000 5975.4480 6017.4487 6017.7324
      2279 58.282000 6047.4701 6017.4150 6017.5479
      2280 58.301000 5937.2092 6017.3813 6017.5005
      2281 58.320000 5855.9607 6017.3481 6017.4556
      2282 58.339000 5876.0295 6017.3149 6017.4121
      2283 58.358000 5948.0028 6017.2817 6017.3701
      2284 58.377000 6094.7487 6017.2485 6017.3296
      2285 58.396000 6154.0481 6017.2153 6017.2896
      2286 58.415000 6086.2503 6017.1821 6017.2505
      2287 58.434000 5961.0918 6017.1489 6017.1489
      2288 58.453000 5950.8571 6017.1167 6017.7944
      2289 58.472000 5947.8787 6017.0835 6017.8193
      2290 58.491000 5982.3407 6017.0508 6017.8521
      2291 58.510000 6040.5200 6017.0181 6017.8940
      2292 58.529000 5949.0057 6016.9854 6017.9468
      2293 58.548000 6049.6411 6016.9526 6018.0127
      2294 58.567000 5930.1253 6016.9199 6018.0942
      2295 58.586000 6047.2218 6016.8877 6018.1953
      2296 58.605000 5996.3931 6016.8550 6018.6450
      2297 58.624000 6011.1387 6016.8228 6018.8271
      2298 58.643000 5873.8165 6016.7900 6019.0503
      2299 58.662000 6017.3964 6016.7578 6019.3267
      2300 58.681000 6020.1979 6016.7261 6019.6719
      2301 58.700000 6000.8647 6016.6934 6020.1074
      2302 58.719000 6045.7711 6016.6616 6020.6709
      2303 58.738000 6030.5552 6016.6294 6021.4292
      2304 58.757000 5978.7290 6016.5977 6022.5239
      2305 58.776000 5992.0961 6016.5659 6024.2534
      2306 58.795000 6115.7379 6016.5342 6027.2075
      2307 58.814000 6184.7319 6016.5020 6032.3535
      2308 58.833000 5993.2516 6016.4702 6040.9287
      2309 58.852000 6116.2224 6016.4390 6053.9185
      2310 58.871000 6045.3256 6016.4072 6071.1499
      2311 58.890000 6136.3449 6016.3755 6090.0073
      2312 58.909000 6061.6751 6016.3438 6104.0518
      2313 58.928000 6008.2843 6016.3125 6105.2998
      2314 58.947000 6038.8401 6016.2813 6093.5220
      2315 58.966000 6065.9751 6016.2495 6076.9551
      2316 58.985000 6057.7298 6016.2183 6063.7529
      2317 59.004000 6053.9275 6016.1875 6055.9175
      2318 59.023000 6061.3946 6016.1563 6054.7456
      2319 59.042000 6131.9126 6016.1250 6058.6641
      2320 59.061000 6116.4404 6016.0942 6064.1606
      2321 59.080000 6032.5727 6016.0630 6066.1836
      2322 59.099000 6093.7795 6016.0322 6061.5811
      2323 59.118000 6057.8338 6016.0015 6052.5396
      2324 59.137000 5959.0882 6015.9707 6043.3604
      2325 59.156000 5995.0269 6015.9399 6035.5664
      2326 59.175000 5990.9393 6015.9092 6030.1426
      2327 59.194000 5889.0510 6015.8789 6026.8442
      2328 59.213000 5892.8869 6015.8481 6025.0859
      2329 59.232000 5934.1240 6015.8179 6024.3159
      2330 59.251000 5966.8496 6015.7871 6024.1831
      2331 59.270000 6058.4604 6015.7568 6024.5586
      2332 59.289000 6101.3643 6015.7266 6025.5308
      2333 59.308000 6047.5475 6015.6963 6027.4678
      2334 59.327000 5910.9443 6015.6660 6031.1270
      2335 59.346000 5901.9431 6015.6357 6037.7026
      2336 59.365000 5934.3788 6015.6055 6048.5693
      2337 59.384000 6002.4353 6015.5757 6064.5645
      2338 59.403000 6058.0819 6015.5459 6084.1899
      2339 59.422000 5998.5166 6015.5161 6104.6304
      2340 59.441000 5984.0147 6015.4858 6116.7495
      2341 59.460000 5987.3224 6015.4565 6113.0396
      2342 59.479000 6109.4106 6015.4268 6096.9546
      2343 59.498000 5802.0275 6015.3970 6078.4004
      2344 59.517000 5891.0006 6015.3672 6064.2998
      2345 59.536000 6113.4608 6015.3374 6057.4829
      2346 59.555000 5991.2236 6015.3081 6057.8809
      2347 59.574000 6016.6798 6015.2788 6062.9038
      2348 59.593000 6016.8562 6015.2490 6068.9385
      2349 59.612000 6034.5421 6015.2197 6069.6982
      2350 59.631000 5980.7602 6015.1904 6063.0010
      2351 59.650000 6050.2550 6015.1616 6052.2603
      2352 59.669000 5845.8611 6015.1323 6041.6260
      2353 59.688000 5856.3535 6015.1030 6033.1606
      2354 59.707000 5950.1107 6015.0742 6027.3027
      2355 59.726000 5995.6411 6015.0449 6023.6338
      2356 59.745000 6084.9534 6015.0156 6021.4546
      2357 59.764000 5981.2677 6014.9868 6020.2305
      2358 59.783000 5952.0515 6014.9585 6019.4116
      2359 59.802000 6029.8678 6014.9292 6018.8525
      2360 59.821000 5964.0407 6014.9004 6018.4546
      2361 59.840000 5955.2879 6014.8721 6022.1880
      2362 59.859000 5949.7523 6014.8433 6022.3477
      2363 59.878000 5968.0677 6014.8149 6022.6523
      2364 59.897000 5933.6135 6014.7866 6023.1353
      2365 59.916000 5935.1134 6014.7578 6023.8745
      2366 59.935000 5990.5111 6014.7295 6024.3325
      2367 59.954000 5996.3657 6014.7012 6026.1870
      2368 59.973000 5986.2114 6014.6729 6028.9844
      2369 59.992000 6032.9387 6014.6440 6032.9390
      2370 60.011000 6093.1030 6014.6162 6040.0112
      2371 60.030000 6094.4992 6014.5879 6045.6138
      2372 60.049000 6138.7330 6014.5601 6050.1074
      2373 60.068000 6233.6317 6014.5322 6051.9614
      2374 60.087000 6168.5816 6014.5039 6051.3716
      2375 60.106000 6044.3926 6014.4761 6051.2515
      2376 60.125000 6125.4688 6014.4482 6053.1274
      2377 60.144000 6166.4430 6014.4204 6058.5806
      2378 60.163000 6105.1420 6014.3926 6069.6587
      2379 60.182000 6141.0426 6014.3647 6089.7827
      2380 60.201000 6098.1707 6014.3374 6124.2119
      2381 60.220000 6109.6436 6014.3101 6179.0728
      2382 60.239000 6120.0855 6014.2817 6258.7178
      2383 60.258000 6179.5062 6014.2549 6360.6958
      2384 60.277000 6262.3743 6014.2275 6467.1743
      2385 60.296000 6278.1579 6014.2002 6537.1411
      2386 60.315000 6283.4970 6014.1724 6527.6846
      2387 60.334000 6242.2222 6014.1450 6448.5244
      2388 60.353000 6242.8860 6014.1177 6350.0688
      2389 60.372000 6045.8497 6014.0908 6271.1294
      2390 60.391000 6097.4592 6014.0635 6228.7568
      2391 60.410000 6219.3591 6014.0366 6224.7549
      2392 60.429000 6151.2167 6014.0093 6249.6763
      2393 60.448000 6182.6728 6013.9829 6283.8501
      2394 60.467000 6085.0004 6013.9561 6298.5103
      2395 60.486000 6154.4280 6013.9287 6274.0332
      2396 60.505000 6167.8896 6013.9019 6221.7217
      2397 60.524000 6071.0928 6013.8755 6164.8540
      2398 60.543000 6015.7954 6013.8486 6117.1416
      2399 60.562000 6012.6334 6013.8218 6083.0542
      2400 60.581000 6061.1642 6013.7954 6061.1753
      2401 60.600000 6096.8421 6013.7690 6048.0259
      2402 60.619000 6025.1108 6013.7427 6040.1777
      2403 60.638000 5917.1595 6013.7158 6035.2212
      2404 60.657000 5946.7466 6013.6895 6031.7974
      2405 60.676000 6067.7192 6013.6636 6029.2339
      2406 60.695000 6006.2941 6013.6372 6027.2109
      2407 60.714000 6087.4685 6013.6108 6025.4995
      2408 60.733000 6148.2415 6013.5850 6024.1431
      2409 60.752000 6047.8138 6013.5586 6023.0034
      2410 60.771000 5901.9732 6013.5327 6022.0356
      2411 60.790000 6016.6493 6013.5063 6017.5723
      2412 60.809000 6040.2302 6013.4800 6017.1172
      2413 60.828000 6037.3615 6013.4546 6016.7275
      2414 60.847000 6027.6650 6013.4287 6016.3887
      2415 60.866000 6035.7306 6013.4028 6016.0928
      2416 60.885000 6018.7060 6013.3770 6015.8325
      2417 60.904000 6022.4593 6013.3511 6015.6011
      2418 60.923000 6018.6479 6013.3257 6015.3945
      2419 60.942000 6008.3969 6013.2998 6015.2090
      2420 60.961000 6062.7054 6013.2744 6013.2759
      2421 60.980000 6071.8337 6013.2485 6013.2500
      2422 60.999000 6065.0206 6013.2236 6013.2256
      2423 61.018000 6038.5865 6013.1978 6013.1997
      2424 61.037000 6055.8847 6013.1729 6013.1753
      2425 61.056000 5935.3155 6013.1475 6013.1504
      2426 61.075000 6009.0401 6013.1221 6013.1255
      2427 61.094000 5969.6364 6013.0962 6013.1001
      2428 61.113000 6023.4143 6013.0713 6013.0757
      2429 61.132000 5964.0948 6013.0464 6013.0513
      2430 61.151000 6058.1641 6013.0215 6013.0273
      2431 61.170000 5883.4051 6012.9961 6013.0029
      2432 61.189000 5962.4125 6012.9712 6012.9795
      2433 61.208000 6020.4828 6012.9458 6012.9565
      2434 61.227000 6017.6566 6012.9214 6012.9360
      2435 61.246000 5960.7656 6012.8965 6012.9175
      2436 61.265000 5909.2135 6012.8716 6012.9038
      2437 61.284000 6022.3411 6012.8472 6012.8965
      2438 61.303000 5950.4852 6012.8223 6012.8965
      2439 61.322000 5976.7342 6012.7979 6012.9019
      2440 61.341000 6009.0034 6012.7729 6012.9038
      2441 61.360000 6044.3815 6012.7485 6012.8911
      2442 61.379000 5871.1220 6012.7241 6012.8560
      2443 61.398000 6026.2903 6012.7002 6012.8066
      2444 61.417000 5967.6327 6012.6753 6012.7559
      2445 61.436000 5955.3738 6012.6509 6012.7134
      2446 61.455000 5971.3807 6012.6265 6012.6807
      2447 61.474000 5910.7799 6012.6025 6012.6587
      2448 61.493000 5981.4262 6012.5786 6012.6436
      2449 61.512000 5968.4028 6012.5542 6012.6284
      2450 61.531000 6005.7565 6012.5298 6012.6060
      2451 61.550000 5905.5690 6012.5059 6012.5737
      2452 61.569000 5937.5176 6012.4814 6012.5342
      2453 61.588000 5976.7266 6012.4575 6012.4951
      2454 61.607000 5964.6929 6012.4341 6012.4600
      2455 61.626000 5882.5073 6012.4102 6012.4272
      2456 61.645000 5901.2370 6012.3862 6012.3979
      2457 61.664000 5926.9719 6012.3623 6012.3711
      2458 61.683000 5911.1051 6012.3389 6012.3457
      2459 61.702000 5899.3321 6012.3149 6012.3203
      2460 61.721000 5953.9719 6012.2915 6012.2964
      2461 61.740000 6016.1774 6012.2681 6012.2720
      2462 61.759000 6034.4473 6012.2441 6012.2476
      2463 61.778000 6021.4183 6012.2212 6012.2241
      2464 61.797000 6040.6532 6012.1978 6012.2007
      2465 61.816000 6026.1960 6012.1738 6012.1763
      2466 61.835000 5975.2449 6012.1509 6012.1519
      2467 61.854000 6014.0308 6012.1274 6012.1284
      2468 61.873000 5964.0030 6012.1045 6012.1055
      2469 61.892000 5943.7062 6012.0806 6012.0815
      2470 61.911000 6008.1704 6012.0581 6012.0591
      2471 61.930000 5965.7289 6012.0347 6012.0352
      2472 61.949000 5975.7845 6012.0112 6012.0117
      2473 61.968000 5975.0819 6011.9888 6011.9893
      2474 61.987000 5882.8684 6011.9658 6011.9663
      2475 62.006000 5927.0174 6011.9424 6011.9424
      2476 62.025000 5898.9762 6011.9199 6011.9199
      2477 62.044000 5928.3216 6011.8970 6011.8970
      2478 62.063000 6025.8247 6011.8740 6011.8740
      2479 62.082000 5933.1899 6011.8511 6011.8511
      2480 62.101000 6041.5831 6011.8286 6011.8286
      2481 62.120000 6114.8840 6011.8062 6011.8062
      2482 62.139000 6050.8062 6011.7832 6011.7832
      2483 62.158000 6051.3607 6011.7607 6011.7607
      2484 62.177000 6021.9698 6011.7383 6011.7383
      2485 62.196000 6049.3497 6011.7158 6011.7158
      2486 62.215000 6061.9961 6011.6934 6011.6934
      2487 62.234000 5935.9885 6011.6704 6011.6704
      2488 62.253000 6057.6489 6011.6484 6011.6484
      2489 62.272000 6061.5279 6011.6265 6011.6265
      2490 62.291000 6046.2630 6011.6040 6011.6040
      2491 62.310000 6029.8843 6011.5820 6011.5820
      2492 62.329000 5949.3323 6011.5596 6011.5596
      2493 62.348000 6107.9666 6011.5376 6011.5376
      2494 62.367000 6072.9704 6011.5156 6013.2300
      2495 62.386000 6068.3510 6011.4937 6013.3569
      2496 62.405000 5985.8407 6011.4712 6013.5039
      2497 62.424000 6052.9188 6011.4497 6013.6753
      2498 62.443000 6059.3527 6011.4277 6013.8750
      2499 62.462000 6092.0289 6011.4058 6014.1094
      2500 62.481000 6086.7073 6011.3843 6014.3862
      2501 62.500000 6109.8438 6011.3623 6014.7144
      2502 62.519000 6185.7834 6011.3408 6015.1074
      2503 62.538000 6108.0729 6011.3188 6016.4214
      2504 62.557000 5997.1790 6011.2969 6017.0698
      2505 62.576000 5996.2380 6011.2759 6017.8613
      2506 62.595000 6085.2283 6011.2539 6018.8389
      2507 62.614000 6112.4563 6011.2324 6020.0698
      2508 62.633000 6057.1547 6011.2109 6021.6685
      2509 62.652000 5981.8890 6011.1899 6023.8584
      2510 62.671000 6028.8939 6011.1685 6055.0469
      2511 62.690000 6139.2477 6011.1470 6063.2300
      2512 62.709000 6099.8203 6011.1255 6075.1577
      2513 62.728000 6099.3679 6011.1040 6094.0811
      2514 62.747000 6040.7553 6011.0835 6123.0327
      2515 62.766000 6088.4818 6011.0620 6163.6074
      2516 62.785000 6251.3310 6011.0410 6213.3203
      2517 62.804000 6355.2760 6011.0200 6262.1260
      2518 62.823000 6275.5723 6010.9985 6290.9019
      2519 62.842000 6368.1661 6010.9780 6299.2905
      2520 62.861000 6311.1887 6010.9570 6271.9546
      2521 62.880000 6355.7648 6010.9360 6243.4146
      2522 62.899000 6353.2560 6010.9150 6227.3467
      2523 62.918000 6425.7533 6010.8940 6230.2734
      2524 62.937000 6522.2729 6010.8735 6253.6118
      2525 62.956000 6498.0978 6010.8525 6296.0449
      2526 62.975000 6584.3548 6010.8320 6355.2578
      2527 62.994000 6786.8970 6010.8115 6430.6328
      2528 63.013000 6704.1110 6010.7910 6533.9092
      2529 63.032000 6772.6539 6010.7700 6704.6372
      2530 63.051000 7299.7173 6010.7500 7004.5635
      2531 63.070000 7535.9045 6010.7295 7486.9111
      2532 63.089000 8207.4549 6010.7090 8164.7373
      2533 63.108000 8954.9418 6010.6885 8960.0234
      2534 63.127000 9665.1960 6010.6680 9641.8008
      2535 63.146000 9718.8785 6010.6479 9854.3682
      2536 63.165000 9158.9267 6010.6274 9463.1758
      2537 63.184000 8548.2124 6010.6074 8751.6191
      2538 63.203000 8152.0184 6010.5874 8063.2295
      2539 63.222000 7633.1516 6010.5669 7587.8721
      2540 63.241000 7489.2350 6010.5469 7390.5474
      2541 63.260000 7647.9734 6010.5269 7450.5024
      2542 63.279000 7836.7676 6010.5063 7689.4878
      2543 63.298000 8096.5766 6010.4873 7964.5977
      2544 63.317000 8042.6956 6010.4668 8071.4009
      2545 63.336000 7844.0539 6010.4468 7887.2910
      2546 63.355000 7509.6430 6010.4272 7506.2607
      2547 63.374000 7079.1582 6010.4072 7097.4673
      2548 63.393000 6839.1655 6010.3877 6759.2349
      2549 63.412000 6668.4841 6010.3677 6521.0918
      2550 63.431000 6485.5667 6010.3477 6374.7715
      2551 63.450000 6427.2397 6010.3281 6296.1631
      2552 63.469000 6434.9085 6010.3086 6260.3491
      2553 63.488000 6350.5100 6010.2891 6248.2466
      2554 63.507000 6297.6727 6010.2695 6245.9551
      2555 63.526000 6289.7144 6010.2505 6237.8340
      2556 63.545000 6228.8691 6010.2305 6215.9165
      2557 63.564000 6279.0537 6010.2114 6186.1455
      2558 63.583000 6266.2478 6010.1919 6158.8345
      2559 63.602000 6122.4347 6010.1729 6140.6548
      2560 63.621000 6041.2688 6010.1533 6107.8560
      2561 63.640000 6050.6458 6010.1338 6117.1973
      2562 63.659000 6103.3030 6010.1147 6138.2104
      2563 63.678000 6060.2544 6010.0957 6165.1841
      2564 63.697000 6042.7403 6010.0767 6186.9658
      2565 63.716000 5937.2107 6010.0576 6189.5112
      2566 63.735000 6139.9076 6010.0386 6169.4043
      2567 63.754000 6098.4365 6010.0190 6138.3223
      2568 63.773000 6150.8828 6010.0000 6109.1875
      2569 63.792000 6130.1339 6009.9810 6088.9839
      2570 63.811000 6218.3741 6009.9624 6067.5996
      2571 63.830000 6213.6227 6009.9434 6071.0591
      2572 63.849000 6039.3024 6009.9248 6084.6772
      2573 63.868000 6271.4530 6009.9063 6104.7188
      2574 63.887000 6291.5557 6009.8872 6124.5435
      2575 63.906000 6089.1399 6009.8682 6135.6055
      2576 63.925000 6262.1310 6009.8501 6132.0386
      2577 63.944000 6255.9072 6009.8311 6114.3604
      2578 63.963000 6094.7974 6009.8130 6090.4907
      2579 63.982000 6021.5185 6009.7939 6068.7920
      2580 64.001000 5922.4473 6009.7759 6052.6494
      2581 64.020000 6184.0546 6009.7568 6044.6938
      2582 64.039000 6147.8404 6009.7383 6043.2490
      2583 64.058000 6139.9976 6009.7202 6046.5015
      2584 64.077000 6159.7771 6009.7017 6051.6904
      2585 64.096000 6074.5912 6009.6836 6054.8242
      2586 64.115000 6113.9848 6009.6655 6052.3550
      2587 64.134000 6150.3287 6009.6475 6044.9771
      2588 64.153000 6059.0627 6009.6289 6036.1880
      2589 64.172000 6093.5857 6009.6108 6028.4761
      2590 64.191000 6223.5539 6009.5928 6021.6294
      2591 64.210000 6035.9030 6009.5742 6019.7378
      2592 64.229000 5994.5171 6009.5557 6017.6089
      2593 64.248000 6095.6811 6009.5386 6016.4082
      2594 64.267000 6117.1762 6009.5200 6015.7388
      2595 64.286000 6107.1059 6009.5029 6015.3711
      2596 64.305000 6159.4728 6009.4849 6015.1895
      2597 64.324000 6086.7847 6009.4663 6015.1460
      2598 64.343000 6017.2369 6009.4487 6015.2227
      2599 64.362000 6062.6359 6009.4307 6015.4160
      2600 64.381000 6044.4123 6009.4126 6017.1411
      2601 64.400000 6006.1961 6009.3955 6017.2046
      2602 64.419000 5999.8310 6009.3779 6018.0591
      2603 64.438000 6033.2836 6009.3599 6019.1362
      2604 64.457000 6001.5858 6009.3423 6020.5093
      2605 64.476000 5955.2202 6009.3252 6022.3003
      2606 64.495000 6035.9023 6009.3076 6024.7505
      2607 64.514000 5919.5399 6009.2896 6028.3804
      2608 64.533000 6002.7037 6009.2725 6034.2666
      2609 64.552000 6069.5586 6009.2554 6044.3848
      2610 64.571000 6037.9650 6009.2378 6062.1152
      2611 64.590000 6082.2309 6009.2202 6089.5132
      2612 64.609000 6095.7314 6009.2031 6129.1592
      2613 64.628000 6118.0059 6009.1855 6177.9209
      2614 64.647000 5992.8744 6009.1680 6224.8550
      2615 64.666000 6082.3905 6009.1509 6249.2715
      2616 64.685000 6083.1940 6009.1338 6236.1758
      2617 64.704000 6138.7335 6009.1172 6197.2397
      2618 64.723000 5954.6547 6009.1001 6155.5752
      2619 64.742000 6129.8535 6009.0830 6126.5342
      2620 64.761000 6060.8777 6009.0654 6117.3691
      2621 64.780000 6236.9035 6009.0483 6130.0229
      2622 64.799000 6094.1010 6009.0313 6161.8936
      2623 64.818000 6028.6293 6009.0142 6204.8032
      2624 64.837000 6141.1064 6008.9980 6242.0239
      2625 64.856000 6185.0999 6008.9814 6250.7817
      2626 64.875000 6252.3506 6008.9644 6223.1025
      2627 64.894000 5989.4804 6008.9473 6176.1548
      2628 64.913000 6090.0337 6008.9307 6130.0166
      2629 64.932000 6059.1681 6008.9136 6095.1748
      2630 64.951000 5969.5862 6008.8970 6074.8540
      2631 64.970000 6105.2959 6008.8804 6067.1875
      2632 64.989000 5993.9040 6008.8638 6069.0410
      2633 65.008000 6017.3420 6008.8472 6075.6914
      2634 65.027000 6103.8983 6008.8306 6080.8320
      2635 65.046000 6103.0688 6008.8140 6078.2241
      2636 65.065000 6054.3494 6008.7979 6067.5420
      2637 65.084000 6029.0868 6008.7813 6053.8911
      2638 65.103000 6022.8020 6008.7651 6041.4971
      2639 65.122000 5957.3556 6008.7485 6032.0752
      2640 65.141000 5990.7908 6008.7319 6025.8950
      2641 65.160000 6022.5644 6008.7163 6020.3916
      2642 65.179000 6034.6979 6008.6997 6018.1758
      2643 65.198000 5931.9430 6008.6831 6016.8779
      2644 65.217000 5849.7038 6008.6670 6016.1108
      2645 65.236000 5904.5349 6008.6514 6015.6953
      2646 65.255000 5978.7114 6008.6353 6015.5972
      2647 65.274000 6028.0500 6008.6187 6015.9087
      2648 65.293000 5969.4455 6008.6025 6016.8770
      2649 65.312000 5996.1471 6008.5864 6018.9287
      2650 65.331000 5971.5414 6008.5703 6020.9141
      2651 65.350000 6047.5849 6008.5547 6026.8101
      2652 65.369000 6005.3750 6008.5386 6034.4854
      2653 65.388000 6141.8986 6008.5234 6042.7080
      2654 65.407000 6038.7594 6008.5068 6048.4326
      2655 65.426000 5975.1823 6008.4917 6048.2090
      2656 65.445000 6013.6264 6008.4756 6042.3208
      2657 65.464000 6001.5749 6008.4595 6034.4897
      2658 65.483000 5978.3468 6008.4438 6027.7163
      2659 65.502000 5976.8155 6008.4282 6023.4268
      2660 65.521000 6004.9816 6008.4126 6021.5806
      2661 65.540000 5998.8665 6008.3970 6022.6606
      2662 65.559000 6084.5293 6008.3818 6025.4502
      2663 65.578000 5866.7115 6008.3657 6028.6445
      2664 65.597000 6017.1959 6008.3501 6030.0703
      2665 65.616000 6142.3051 6008.3345 6028.4150
      2666 65.635000 6105.1466 6008.3193 6024.6035
      2667 65.654000 6075.6686 6008.3037 6020.4712
      2668 65.673000 6131.6020 6008.2886 6017.1157
      2669 65.692000 5998.7532 6008.2729 6014.9482
      2670 65.711000 6069.1722 6008.2583 6014.0811
      2671 65.730000 6277.0830 6008.2422 6014.2192
      2672 65.749000 6148.6225 6008.2271 6015.2495
      2673 65.768000 6321.2025 6008.2119 6016.9194
      2674 65.787000 6357.8766 6008.1968 6018.6201
      2675 65.806000 6296.3294 6008.1816 6019.5122
      2676 65.825000 6340.4569 6008.1665 6018.9673
      2677 65.844000 6250.2543 6008.1514 6017.4497
      2678 65.863000 6218.1687 6008.1362 6015.8970
      2679 65.882000 6160.5645 6008.1211 6014.9048
      2680 65.901000 6110.6038 6008.1060 6014.4556
      2681 65.920000 6095.1998 6008.0908 6015.0029
      2682 65.939000 6125.3176 6008.0762 6016.1030
      2683 65.958000 6139.2314 6008.0615 6017.6416
      2684 65.977000 6218.8601 6008.0469 6019.5078
      2685 65.996000 6102.1114 6008.0313 6021.3115
      2686 66.015000 6126.9382 6008.0166 6022.5688
      2687 66.034000 6202.3043 6008.0020 6022.8608
      2688 66.053000 6054.9236 6007.9873 6021.8901
      2689 66.072000 6036.4741 6007.9722 6020.2197
      2690 66.091000 6104.6982 6007.9575 6018.7842
      2691 66.110000 6054.7686 6007.9434 6018.5234
      2692 66.129000 6002.3787 6007.9287 6020.5161
      2693 66.148000 6032.3222 6007.9136 6022.3804
      2694 66.167000 6027.3054 6007.8994 6024.3442
      2695 66.186000 6016.9125 6007.8848 6025.2241
      2696 66.205000 6153.7143 6007.8701 6024.5132
      2697 66.224000 6137.2246 6007.8560 6022.6611
      2698 66.243000 5857.5459 6007.8413 6020.2822
      2699 66.262000 5997.4364 6007.8271 6018.0889
      2700 66.281000 6117.3025 6007.8125 6016.6572
      2701 66.300000 6037.7884 6007.7983 6016.1226
      2702 66.319000 5985.5629 6007.7842 6017.0698
      2703 66.338000 6100.1416 6007.7700 6018.0405
      2704 66.357000 5983.0638 6007.7554 6018.9893
      2705 66.376000 5983.5103 6007.7412 6019.3701
      2706 66.395000 5951.0428 6007.7266 6019.2368
      2707 66.414000 6000.3887 6007.7129 6019.1489
      2708 66.433000 6075.4165 6007.6987 6019.7100
      2709 66.452000 6024.5707 6007.6841 6021.4854
      2710 66.471000 5896.6160 6007.6704 6025.3188
      2711 66.490000 6058.9398 6007.6567 6032.6973
      2712 66.509000 6102.8386 6007.6421 6045.4941
      2713 66.528000 6063.5688 6007.6284 6065.3584
      2714 66.547000 5993.2368 6007.6143 6092.5005
      2715 66.566000 5998.2102 6007.6001 6123.3447
      2716 66.585000 6089.4767 6007.5864 6148.3086
      2717 66.604000 6087.1130 6007.5728 6153.7656
      2718 66.623000 5988.0748 6007.5591 6136.2944
      2719 66.642000 6015.5339 6007.5444 6107.8809
      2720 66.661000 5908.0631 6007.5313 6081.0039
      2721 66.680000 5986.1314 6007.5176 6062.2632
      2722 66.699000 6082.1260 6007.5034 6053.6460
      2723 66.718000 6088.2197 6007.4897 6054.6060
      2724 66.737000 6054.1769 6007.4761 6063.0371
      2725 66.756000 5968.5872 6007.4624 6075.0400
      2726 66.775000 5925.3451 6007.4487 6084.2471
      2727 66.794000 5889.0856 6007.4355 6083.4746
      2728 66.813000 5867.5990 6007.4224 6072.0635
      2729 66.832000 5963.5181 6007.4082 6056.4937
      2730 66.851000 5981.0114 6007.3950 6041.7837
      2731 66.870000 5920.0273 6007.3809 6030.5532
      2732 66.889000 5913.0174 6007.3677 6023.0132
      2733 66.908000 5974.2256 6007.3545 6018.3984
      2734 66.927000 6050.4955 6007.3413 6015.6870
      2735 66.946000 6058.4406 6007.3276 6014.0601
      2736 66.965000 6050.0320 6007.3140 6013.0093
      2737 66.984000 6019.0523 6007.3013 6012.2734
      2738 67.003000 5954.5338 6007.2881 6011.7285
      2739 67.022000 6019.5149 6007.2744 6011.4316
      2740 67.041000 6057.6176 6007.2612 6011.1338
      2741 67.060000 6031.3153 6007.2485 6010.9580
      2742 67.079000 5967.4562 6007.2354 6009.7905
      2743 67.098000 6023.4595 6007.2222 6009.8335
      2744 67.117000 6068.3382 6007.2090 6009.9736
      2745 67.136000 6095.2743 6007.1958 6010.2632
      2746 67.155000 6138.5888 6007.1826 6010.8154
      2747 67.174000 5976.1981 6007.1699 6011.8535
      2748 67.193000 6061.7384 6007.1572 6013.7261
      2749 67.212000 6001.7338 6007.1440 6016.8442
      2750 67.231000 5987.8220 6007.1309 6021.4771
      2751 67.250000 5967.4879 6007.1182 6031.9473
      2752 67.269000 6021.8135 6007.1050 6037.9229
      2753 67.288000 5988.2760 6007.0928 6042.2139
      2754 67.307000 6071.5452 6007.0796 6041.8789
      2755 67.326000 6075.0346 6007.0664 6037.6621
      2756 67.345000 6130.7723 6007.0537 6032.4287
      2757 67.364000 6190.3633 6007.0410 6028.2798
      2758 67.383000 6117.4540 6007.0288 6026.1504
      2759 67.402000 6122.4280 6007.0161 6026.2793
      2760 67.421000 6222.3992 6007.0029 6028.5234
      2761 67.440000 6007.0724 6006.9902 6034.7085
      2762 67.459000 6126.6637 6006.9785 6039.8018
      2763 67.478000 6094.4437 6006.9653 6044.5596
      2764 67.497000 6063.1703 6006.9526 6047.7876
      2765 67.516000 6139.6964 6006.9404 6049.8232
      2766 67.535000 6192.2368 6006.9282 6052.1313
      2767 67.554000 6120.2393 6006.9155 6056.5742
      2768 67.573000 6237.2219 6006.9028 6066.0205
      2769 67.592000 6295.9288 6006.8906 6085.0317
      2770 67.611000 6253.3557 6006.8784 6120.3613
      2771 67.630000 6375.3020 6006.8657 6179.9863
      2772 67.649000 6508.5395 6006.8535 6269.5562
      2773 67.668000 6578.6599 6006.8408 6385.8091
      2774 67.687000 6649.9146 6006.8286 6508.0273
      2775 67.706000 6752.2932 6006.8169 6589.7041
      2776 67.725000 6929.1829 6006.8047 6580.9658
      2777 67.744000 6843.7950 6006.7920 6494.4624
      2778 67.763000 6604.2786 6006.7803 6377.5483
      2779 67.782000 6546.3689 6006.7681 6276.9082
      2780 67.801000 6393.3663 6006.7563 6213.2822
      2781 67.820000 6323.9945 6006.7437 6188.7979
      2782 67.839000 6452.2676 6006.7314 6200.7715
      2783 67.858000 6443.7784 6006.7202 6239.9756
      2784 67.877000 6376.0257 6006.7080 6290.5508
      2785 67.896000 6292.6033 6006.6958 6326.4316
      2786 67.915000 6445.7009 6006.6836 6320.3184
      2787 67.934000 6484.0448 6006.6719 6275.4609
      2788 67.953000 6403.4021 6006.6597 6214.1777
      2789 67.972000 6264.0352 6006.6479 6159.1162
      2790 67.991000 6262.1963 6006.6367 6119.5864
      2791 68.010000 6187.7132 6006.6240 6095.0923
      2792 68.029000 6046.3437 6006.6128 6083.5156
      2793 68.048000 6015.6206 6006.6006 6081.9932
      2794 68.067000 6202.9835 6006.5894 6089.9229
      2795 68.086000 6207.9024 6006.5776 6110.0459
      2796 68.105000 6059.3403 6006.5659 6150.3618
      2797 68.124000 6061.7700 6006.5542 6214.2534
      2798 68.143000 6073.4712 6006.5425 6307.6694
      2799 68.162000 6205.9128 6006.5308 6425.1938
      2800 68.181000 6273.8778 6006.5190 6542.9092
      2801 68.200000 6377.5303 6006.5078 6610.2949
      2802 68.219000 6166.6264 6006.4956 6602.6279
      2803 68.238000 6289.1336 6006.4844 6537.4063
      2804 68.257000 6120.6390 6006.4731 6452.1143
      2805 68.276000 6099.2207 6006.4614 6365.9438
      2806 68.295000 5928.1404 6006.4497 6296.2300
      2807 68.314000 6014.9767 6006.4385 6256.1016
      2808 68.333000 6078.6300 6006.4272 6251.3589
      2809 68.352000 6242.9984 6006.4155 6276.8008
      2810 68.371000 6244.4362 6006.4038 6317.3198
      2811 68.390000 6173.8880 6006.3931 6344.7544
      2812 68.409000 6104.8215 6006.3818 6341.0259
      2813 68.428000 6119.3838 6006.3706 6309.7939
      2814 68.447000 6189.8425 6006.3594 6270.6646
      2815 68.466000 6154.1517 6006.3481 6235.6392
      2816 68.485000 6105.9545 6006.3369 6214.2861
      2817 68.504000 6101.2690 6006.3262 6215.1577
      2818 68.523000 6056.0848 6006.3145 6239.4922
      2819 68.542000 6055.5131 6006.3032 6275.8569
      2820 68.561000 6032.0498 6006.2925 6302.0254
      2821 68.580000 6055.1335 6006.2813 6292.7690
      2822 68.599000 6181.6336 6006.2705 6248.4517
      2823 68.618000 6227.0937 6006.2588 6192.3916
      2824 68.637000 6087.7848 6006.2485 6143.6870
      2825 68.656000 6020.9357 6006.2373 6111.0156
      2826 68.675000 6066.2502 6006.2266 6096.4395
      2827 68.694000 6083.9651 6006.2153 6094.9004
      2828 68.713000 6139.6643 6006.2041 6110.1392
      2829 68.732000 6079.9977 6006.1929 6132.4282
      2830 68.751000 6009.4106 6006.1821 6149.5879
      2831 68.770000 6087.6348 6006.1714 6150.9253
      2832 68.789000 6020.6067 6006.1611 6132.3774
      2833 68.808000 6011.9692 6006.1499 6104.6079
      2834 68.827000 6064.6221 6006.1392 6078.2378
      2835 68.846000 6054.1993 6006.1284 6058.2637
      2836 68.865000 6038.0874 6006.1177 6045.9009
      2837 68.884000 5999.6887 6006.1074 6038.8306
      2838 68.903000 5905.5825 6006.0967 6040.0146
      2839 68.922000 6054.6033 6006.0854 6047.0645
      2840 68.941000 6085.0990 6006.0752 6058.9224
      2841 68.960000 5937.8710 6006.0645 6074.8110
      2842 68.979000 5912.4276 6006.0542 6089.5557
      2843 68.998000 6017.1472 6006.0435 6095.4004
      2844 69.017000 5961.2741 6006.0327 6087.8345
      2845 69.036000 6201.1886 6006.0225 6072.1733
      2846 69.055000 6050.5991 6006.0122 6053.6470
      2847 69.074000 5976.4182 6006.0015 6040.8706
      2848 69.093000 5945.9325 6005.9902 6033.4795
      2849 69.112000 6111.6003 6005.9800 6031.5601
      2850 69.131000 5978.1461 6005.9697 6034.3452
      2851 69.150000 6054.2127 6005.9595 6040.4512
      2852 69.169000 6119.0450 6005.9492 6047.5000
      2853 69.188000 6014.8815 6005.9390 6051.6372
      2854 69.207000 6078.5028 6005.9287 6049.4341
      2855 69.226000 5955.7770 6005.9185 6042.1060
      2856 69.245000 5972.1674 6005.9077 6032.2524
      2857 69.264000 6041.8083 6005.8975 6024.5781
      2858 69.283000 6064.5532 6005.8877 6019.0244
      2859 69.302000 6064.5861 6005.8774 6015.5400
      2860 69.321000 6038.5243 6005.8672 6013.6548
      2861 69.340000 5963.4875 6005.8574 6012.8838
      2862 69.359000 6010.5431 6005.8467 6012.9780
      2863 69.378000 6025.0297 6005.8364 6014.0127
      2864 69.397000 6011.9992 6005.8267 6016.3555
      2865 69.416000 6030.5136 6005.8169 6020.5176
      2866 69.435000 6043.8674 6005.8066 6026.8120
      2867 69.454000 6006.8733 6005.7969 6034.8843
      2868 69.473000 5993.3825 6005.7861 6042.4517
      2869 69.492000 6011.1939 6005.7769 6047.3052
      2870 69.511000 5991.7922 6005.7666 6045.6401
      2871 69.530000 5971.5123 6005.7568 6038.7217
      2872 69.549000 5933.5967 6005.7471 6030.4556
      2873 69.568000 5940.3102 6005.7368 6023.5459
      2874 69.587000 6000.9526 6005.7271 6019.1270
      2875 69.606000 5970.9872 6005.7173 6017.4033
      2876 69.625000 6013.4739 6005.7070 6018.1099
      2877 69.644000 6035.3874 6005.6973 6020.6919
      2878 69.663000 5928.7122 6005.6880 6024.2197
      2879 69.682000 5986.2720 6005.6782 6026.7861
      2880 69.701000 5894.7600 6005.6680 6026.9751
      2881 69.720000 5998.3982 6005.6582 6024.0547
      2882 69.739000 6028.9510 6005.6489 6019.6919
      2883 69.758000 6066.9210 6005.6387 6015.5137
      2884 69.777000 6071.5053 6005.6294 6012.2578
      2885 69.796000 6094.2921 6005.6196 6010.0435
      2886 69.815000 5968.4729 6005.6099 6008.6733
      2887 69.834000 5961.0674 6005.6006 6007.8623
      2888 69.853000 5968.3003 6005.5908 6007.3716
      2889 69.872000 5983.3636 6005.5815 6007.0508
      2890 69.891000 5995.5534 6005.5723 6006.8208
      2891 69.910000 6094.3167 6005.5625 6006.6426
      2892 69.929000 6040.7437 6005.5527 6006.4985
      2893 69.948000 6009.8716 6005.5435 6006.3799
      2894 69.967000 6032.2561 6005.5342 6006.2798
      2895 69.986000 5975.9364 6005.5244 6005.9106
      2896 70.005000 5889.6632 6005.5151 6005.8569
      2897 70.024000 6081.1511 6005.5059 6005.8105
      2898 70.043000 5931.1196 6005.4966 6005.7700
      2899 70.062000 5911.2807 6005.4868 6005.7334
      2900 70.081000 6050.5382 6005.4775 6005.7012
      2901 70.100000 6033.3839 6005.4683 6005.6719
      2902 70.119000 6076.5731 6005.4590 6005.6450
      2903 70.138000 6023.8091 6005.4502 6005.6206
      2904 70.157000 5971.0004 6005.4404 6005.5977
      2905 70.176000 6019.9798 6005.4316 6005.4316
      2906 70.195000 5978.4914 6005.4224 6005.4224
      2907 70.214000 6011.2350 6005.4131 6005.4131
      2908 70.233000 5994.0536 6005.4038 6005.4038
      2909 70.252000 5973.6564 6005.3945 6005.3945
      2910 70.271000 6011.6519 6005.3853 6005.3853
      2911 70.290000 5983.3479 6005.3765 6005.3765
      2912 70.309000 5933.0532 6005.3672 6005.3672
      2913 70.328000 5921.9955 6005.3584 6005.3584
      2914 70.347000 5919.5479 6005.3491 6005.3491
      2915 70.366000 5936.4729 6005.3403 6005.3403
      2916 70.385000 6007.7503 6005.3311 6005.3311
      2917 70.404000 6066.0997 6005.3223 6005.3223
      2918 70.423000 5985.1177 6005.3135 6005.3135
      2919 70.442000 5951.7056 6005.3047 6005.3047
      2920 70.461000 6054.6624 6005.2959 6005.2959
      2921 70.480000 5982.2296 6005.2866 6005.2866
      2922 70.499000 6072.6113 6005.2773 6005.2773
      2923 70.518000 6070.1613 6005.2690 6005.3647
      2924 70.537000 5994.4675 6005.2603 6005.3643
      2925 70.556000 6035.2553 6005.2510 6005.3638
      2926 70.575000 5971.7611 6005.2422 6005.3652
      2927 70.594000 6008.1697 6005.2339 6005.3687
      2928 70.613000 5942.7482 6005.2251 6005.3735
      2929 70.632000 5922.6099 6005.2163 6005.3804
      2930 70.651000 6107.4514 6005.2070 6005.3892
      2931 70.670000 6064.6285 6005.1982 6005.4019
      2932 70.689000 5983.9789 6005.1899 6005.4189
      2933 70.708000 6033.8089 6005.1812 6005.4404
      2934 70.727000 6061.2778 6005.1724 6005.5171
      2935 70.746000 6116.6429 6005.1641 6005.5581
      2936 70.765000 6003.2634 6005.1553 6005.6094
      2937 70.784000 5905.4780 6005.1465 6005.6768
      2938 70.803000 5983.8947 6005.1382 6005.7676
      2939 70.822000 5908.4026 6005.1299 6005.8955
      2940 70.841000 5910.5110 6005.1211 6006.0913
      2941 70.860000 6100.3973 6005.1123 6006.4209
      2942 70.879000 6044.3669 6005.1045 6007.0000
      2943 70.898000 5970.4387 6005.0957 6007.9951
      2944 70.917000 5962.2323 6005.0869 6009.5825
      2945 70.936000 5925.7329 6005.0781 6011.8311
      2946 70.955000 6043.6688 6005.0698 6014.5459
      2947 70.974000 6131.8997 6005.0620 6017.0620
      2948 70.993000 5993.0204 6005.0532 6018.1528
      2949 71.012000 5966.3094 6005.0444 6017.1035
      2950 71.031000 5966.3864 6005.0366 6014.6782
      2951 71.050000 5926.9479 6005.0283 6012.0908
      2952 71.069000 5868.8916 6005.0200 6010.0503
      2953 71.088000 5959.8139 6005.0117 6008.8159
      2954 71.107000 5946.2124 6005.0034 6008.4028
      2955 71.126000 5916.1254 6004.9951 6008.7148
      2956 71.145000 5949.3296 6004.9868 6009.5879
      2957 71.164000 5961.6798 6004.9780 6010.7549
      2958 71.183000 6022.1091 6004.9707 6011.7095
      2959 71.202000 6050.8366 6004.9624 6013.9009
      2960 71.221000 6027.2883 6004.9546 6013.1846
      2961 71.240000 5964.4653 6004.9458 6012.0098
      2962 71.259000 5917.1667 6004.9375 6010.9131
      2963 71.278000 5953.2464 6004.9292 6010.1479
      2964 71.297000 5992.7711 6004.9214 6009.7744
      2965 71.316000 6054.1690 6004.9131 6009.7559
      2966 71.335000 6017.9711 6004.9058 6010.0371
      2967 71.354000 5936.5741 6004.8975 6010.5786
      2968 71.373000 5928.2564 6004.8896 6011.3618
      2969 71.392000 5953.6942 6004.8813 6012.3540
      2970 71.411000 5954.9636 6004.8735 6014.5283
      2971 71.430000 5967.9259 6004.8657 6015.7393
      2972 71.449000 6027.4516 6004.8574 6016.9063
      2973 71.468000 6039.6879 6004.8491 6018.2373
      2974 71.487000 6059.7752 6004.8413 6020.0015
      2975 71.506000 5940.0975 6004.8335 6022.8564
      2976 71.525000 5922.3978 6004.8257 6027.5474
      2977 71.544000 6080.1549 6004.8179 6042.3081
      2978 71.563000 5959.4113 6004.8096 6057.2344
      2979 71.582000 5891.8602 6004.8022 6082.1582
      2980 71.601000 6087.5582 6004.7944 6120.4907
      2981 71.620000 5985.5239 6004.7861 6172.6538
      2982 71.639000 5998.2360 6004.7788 6232.3628
      2983 71.658000 6148.8461 6004.7710 6281.9868
      2984 71.677000 6039.7557 6004.7632 6295.5166
      2985 71.696000 6081.0416 6004.7554 6264.9316
      2986 71.715000 6048.7692 6004.7471 6212.0083
      2987 71.734000 6014.5330 6004.7402 6160.7798
      2988 71.753000 6129.9230 6004.7319 6126.9272
      2989 71.772000 6134.8754 6004.7246 6108.0171
      2990 71.791000 6077.4395 6004.7173 6106.8447
      2991 71.810000 5990.7656 6004.7095 6121.4614
      2992 71.829000 6069.5555 6004.7017 6148.9185
      2993 71.848000 6169.4965 6004.6943 6184.3843
      2994 71.867000 6158.2812 6004.6865 6219.4810
      2995 71.886000 6041.5486 6004.6792 6246.3271
      2996 71.905000 6093.0816 6004.6709 6272.4277
      2997 71.924000 6195.0441 6004.6636 6322.0479
      2998 71.943000 6220.7734 6004.6567 6415.8691
      2999 71.962000 6263.5408 6004.6489 6559.3818
      3000 71.981000 6365.4923 6004.6416 6731.7188
      3001 72.000000 6388.7881 6004.6338 6873.3364
      3002 72.019000 6503.8859 6004.6265 6899.6421
      3003 72.038000 6424.6613 6004.6191 6788.7881
      3004 72.057000 6319.3465 6004.6113 6611.8066
      3005 72.076000 6360.0289 6004.6040 6442.4478
      3006 72.095000 6272.7575 6004.5962 6317.3306
      3007 72.114000 6146.7272 6004.5894 6247.4307
      3008 72.133000 6081.2968 6004.5820 6230.9185
      3009 72.152000 6204.8350 6004.5747 6258.1802
      3010 72.171000 6328.1871 6004.5674 6322.5132
      3011 72.190000 6252.4489 6004.5601 6402.7993
      3012 72.209000 6220.6521 6004.5527 6464.4644
      3013 72.228000 6237.8149 6004.5454 6465.5137
      3014 72.247000 6280.1438 6004.5386 6400.7500
      3015 72.266000 6238.3929 6004.5308 6307.9644
      3016 72.285000 6217.4554 6004.5239 6226.6831
      3017 72.304000 6161.1125 6004.5166 6163.1118
      3018 72.323000 6045.1687 6004.5098 6124.3027
      3019 72.342000 6048.9048 6004.5024 6105.5864
      3020 72.361000 6162.5893 6004.4946 6098.3022
      3021 72.380000 6141.6767 6004.4873 6095.8711
      3022 72.399000 6039.4291 6004.4814 6089.9805
      3023 72.418000 6141.7289 6004.4736 6079.3071
      3024 72.437000 6110.6213 6004.4668 6067.4253
      3025 72.456000 6151.1997 6004.4595 6057.4961
      3026 72.475000 6208.2683 6004.4521 6050.9355
      3027 72.494000 6142.7521 6004.4453 6044.1782
      3028 72.513000 6096.9974 6004.4385 6045.4692
      3029 72.532000 6180.2613 6004.4312 6049.9946
      3030 72.551000 6147.7106 6004.4243 6057.3843
      3031 72.570000 6246.5671 6004.4170 6067.1250
      3032 72.589000 6091.6036 6004.4102 6078.5308
      3033 72.608000 6263.1244 6004.4033 6092.2588
      3034 72.627000 6387.0724 6004.3965 6115.0078
      3035 72.646000 6428.1767 6004.3892 6153.8945
      3036 72.665000 6416.2395 6004.3818 6220.4492
      3037 72.684000 6630.5242 6004.3755 6319.8589
      3038 72.703000 6744.2030 6004.3687 6442.2930
      3039 72.722000 6939.8682 6004.3618 6565.9038
      3040 72.741000 6965.9826 6004.3555 6632.1475
      3041 72.760000 6883.1388 6004.3486 6597.3193
      3042 72.779000 6735.9121 6004.3413 6487.5278
      3043 72.798000 6593.7279 6004.3345 6361.8623
      3044 72.817000 6427.8919 6004.3281 6258.0957
      3045 72.836000 6418.0042 6004.3208 6191.5254
      3046 72.855000 6432.3231 6004.3145 6162.5371
      3047 72.874000 6361.9206 6004.3076 6167.7852
      3048 72.893000 6394.1850 6004.3003 6202.1748
      3049 72.912000 6473.3972 6004.2944 6256.5161
      3050 72.931000 6516.3690 6004.2871 6314.3398
      3051 72.950000 6530.8467 6004.2803 6347.7500
      3052 72.969000 6485.2065 6004.2739 6334.6807
      3053 72.988000 6369.3613 6004.2676 6288.3901
      3054 73.007000 6262.9857 6004.2603 6240.3867
      3055 73.026000 6291.4584 6004.2544 6211.0576
      3056 73.045000 6315.7618 6004.2471 6205.7070
      3057 73.064000 6309.2103 6004.2407 6216.8931
      3058 73.083000 6335.2876 6004.2344 6225.8472
      3059 73.102000 6296.2497 6004.2275 6213.1533
      3060 73.121000 6343.2096 6004.2212 6178.3613
      3061 73.140000 6169.1518 6004.2144 6136.9731
      3062 73.159000 6201.2828 6004.2075 6101.1870
      3063 73.178000 6176.7701 6004.2017 6076.1523
      3064 73.197000 6081.5296 6004.1948 6062.8159
      3065 73.216000 6163.8078 6004.1880 6060.1914
      3066 73.235000 5993.7554 6004.1816 6062.3760
      3067 73.254000 6128.6981 6004.1758 6075.9673
      3068 73.273000 6085.7380 6004.1689 6092.2769
      3069 73.292000 6075.2451 6004.1621 6103.8374
      3070 73.311000 6042.7950 6004.1563 6102.1694
      3071 73.330000 6097.0053 6004.1499 6087.2104
      3072 73.349000 6220.2149 6004.1436 6067.1211
      3073 73.368000 6024.9306 6004.1367 6048.6475
      3074 73.387000 6095.0590 6004.1304 6034.5708
      3075 73.406000 6097.2207 6004.1240 6025.1309
      3076 73.425000 6028.6229 6004.1177 6019.3149
      3077 73.444000 6074.2187 6004.1108 6013.7036
      3078 73.463000 5892.8614 6004.1050 6011.7109
      3079 73.482000 6071.8789 6004.0991 6010.4048
      3080 73.501000 6021.5220 6004.0928 6009.4653
      3081 73.520000 5941.3013 6004.0869 6008.9570
      3082 73.539000 5953.3636 6004.0801 6008.3970
      3083 73.558000 6011.4674 6004.0742 6007.9443
      3084 73.577000 6009.8063 6004.0679 6006.2847
      3085 73.596000 6085.8412 6004.0610 6006.0718
      3086 73.615000 6053.7532 6004.0552 6005.9038
      3087 73.634000 6059.6080 6004.0488 6005.7710
      3088 73.653000 6081.1982 6004.0425 6005.6694
      3089 73.672000 6090.1088 6004.0366 6005.5962
      3090 73.691000 6032.9672 6004.0308 6005.5493
      3091 73.710000 6020.3362 6004.0249 6005.5278
      3092 73.729000 5974.9724 6004.0186 6005.6372
      3093 73.748000 5958.6519 6004.0122 6005.6821
      3094 73.767000 5963.2876 6004.0059 6005.7642
      3095 73.786000 5984.4965 6004.0000 6005.2505
      3096 73.805000 6021.8612 6003.9946 6005.5034
      3097 73.824000 6019.3480 6003.9878 6005.8745
      3098 73.843000 6049.7850 6003.9819 6006.4780
      3099 73.862000 6063.9959 6003.9761 6007.5225
      3100 73.881000 6023.2226 6003.9702 6009.3345
      3101 73.900000 5981.7202 6003.9644 6012.2964
      3102 73.919000 5995.3431 6003.9580 6017.6865
      3103 73.938000 6013.9556 6003.9521 6023.3022
      3104 73.957000 6006.7176 6003.9463 6029.0229
      3105 73.976000 5977.8532 6003.9404 6032.5527
      3106 73.995000 6101.6185 6003.9346 6031.7324
      3107 74.014000 6094.7493 6003.9282 6027.3071
      3108 74.033000 5990.6915 6003.9229 6021.8862
      3109 74.052000 6037.0466 6003.9170 6020.7471
      3110 74.071000 5960.1516 6003.9106 6018.0093
      3111 74.090000 5983.6469 6003.9053 6016.9971
      3112 74.109000 5939.2990 6003.8989 6017.5825
      3113 74.128000 5865.3780 6003.8931 6019.5728
      3114 74.147000 6108.6888 6003.8872 6023.2490
      3115 74.166000 6042.5137 6003.8813 6027.0674
      3116 74.185000 6068.7552 6003.8755 6030.5420
      3117 74.204000 6025.7296 6003.8701 6032.5039
      3118 74.223000 6060.4207 6003.8643 6033.0347
      3119 74.242000 6056.2327 6003.8584 6033.7627
      3120 74.261000 5910.6485 6003.8525 6037.7246
      3121 74.280000 6039.7445 6003.8467 6045.5752
      3122 74.299000 5936.1535 6003.8413 6058.8271
      3123 74.318000 5958.3263 6003.8354 6079.9990
      3124 74.337000 6096.8015 6003.8296 6109.4355
      3125 74.356000 5939.8164 6003.8242 6144.5747
      3126 74.375000 5928.8505 6003.8184 6178.1416
      3127 74.394000 6195.8560 6003.8130 6200.4521
      3128 74.413000 6182.6218 6003.8071 6213.2021
      3129 74.432000 6016.2291 6003.8018 6233.5371
      3130 74.451000 6086.4252 6003.7954 6276.9390
      3131 74.470000 6167.8807 6003.7905 6345.4932
      3132 74.489000 6241.7641 6003.7842 6423.6421
      3133 74.508000 6319.5798 6003.7788 6474.4854
      3134 74.527000 6237.3372 6003.7734 6463.9512
      3135 74.546000 6175.5776 6003.7681 6401.2754
      3136 74.565000 6089.9564 6003.7622 6324.3452
      3137 74.584000 6091.4665 6003.7563 6258.9912
      3138 74.603000 6162.9987 6003.7510 6211.3228
      3139 74.622000 6123.2203 6003.7456 6179.0449
      3140 74.641000 6061.6386 6003.7402 6163.5498
      3141 74.660000 6083.7140 6003.7354 6168.2227
      3142 74.679000 6098.6831 6003.7295 6192.6187
      3143 74.698000 6120.8836 6003.7236 6229.7988
      3144 74.717000 6186.3049 6003.7183 6262.6011
      3145 74.736000 6214.3462 6003.7129 6267.6392
      3146 74.755000 6159.7621 6003.7075 6236.5049
      3147 74.774000 6063.4972 6003.7021 6185.2197
      3148 74.793000 6108.2950 6003.6963 6133.7534
      3149 74.812000 6091.7693 6003.6919 6092.5728
      3150 74.831000 6069.8246 6003.6855 6064.1421
      3151 74.850000 6068.6904 6003.6807 6046.7139
      3152 74.869000 6018.1845 6003.6758 6036.1040
      3153 74.888000 6007.7481 6003.6694 6031.5273
      3154 74.907000 6121.3324 6003.6641 6029.9229
      3155 74.926000 6130.4215 6003.6592 6029.8853
      3156 74.945000 6093.6120 6003.6538 6030.0928
      3157 74.964000 6031.9749 6003.6484 6029.0845
      3158 74.983000 6025.3126 6003.6436 6026.1992
      3159 75.002000 6137.6847 6003.6382 6019.2109
      3160 75.021000 6021.8398 6003.6328 6015.6802
      3161 75.040000 5985.6016 6003.6279 6012.8345
      3162 75.059000 6044.2729 6003.6221 6010.7964
      3163 75.078000 6079.5400 6003.6172 6009.4453
      3164 75.097000 6109.5150 6003.6118 6008.1030
      3165 75.116000 5838.5591 6003.6069 6009.5044
      3166 75.135000 5945.6468 6003.6016 6009.2544
      3167 75.154000 6008.9693 6003.5962 6009.0723
      3168 75.173000 6116.3475 6003.5913 6008.9414
      3169 75.192000 6034.2869 6003.5859 6008.8779
      3170 75.211000 6091.0587 6003.5806 6007.8823
      3171 75.230000 6171.2531 6003.5757 6007.3408
      3172 75.249000 6066.5200 6003.5703 6007.6587
      3173 75.268000 6063.1139 6003.5654 6008.0635
      3174 75.287000 6094.1922 6003.5605 6008.5659
      3175 75.306000 6074.5008 6003.5557 6009.1860
      3176 75.325000 5941.8814 6003.5503 6009.9517
      3177 75.344000 5987.8572 6003.5454 6013.7075
      3178 75.363000 6044.4492 6003.5400 6015.1538
      3179 75.382000 6008.4965 6003.5352 6016.9878
      3180 75.401000 5982.8573 6003.5303 6019.4072
      3181 75.420000 6091.4427 6003.5254 6022.8408
      3182 75.439000 6054.3855 6003.5200 6028.0845
      3183 75.458000 5981.0117 6003.5151 6037.0864
      3184 75.477000 6021.4302 6003.5107 6052.5728
      3185 75.496000 6082.4624 6003.5049 6078.0947
      3186 75.515000 6136.9312 6003.5000 6116.9629
      3187 75.534000 6218.9672 6003.4956 6167.2783
      3188 75.553000 6290.7429 6003.4897 6222.4175
      3189 75.572000 6317.5489 6003.4854 6261.5723
      3190 75.591000 6351.0988 6003.4805 6262.9175
      3191 75.610000 6297.2631 6003.4756 6227.0591
      3192 75.629000 6197.5310 6003.4707 6177.3398
      3193 75.648000 6113.3412 6003.4658 6133.3403
      3194 75.667000 6163.7593 6003.4604 6104.3354
      3195 75.686000 6234.1175 6003.4561 6093.8184
      3196 75.705000 6163.0257 6003.4512 6103.3325
      3197 75.724000 6052.4564 6003.4458 6134.3081
      3198 75.743000 6093.0127 6003.4414 6187.2861
      3199 75.762000 6275.4336 6003.4370 6257.0562
      3200 75.781000 6173.4576 6003.4316 6328.3408
      3201 75.800000 6199.2476 6003.4268 6370.5576
      3202 75.819000 6057.7323 6003.4224 6356.0327
      3203 75.838000 6105.3612 6003.4175 6295.5220
      3204 75.857000 6049.2322 6003.4131 6223.1729
      3205 75.876000 5995.1932 6003.4082 6162.8086
      3206 75.895000 6097.6583 6003.4033 6124.2007
      3207 75.914000 6152.8532 6003.3984 6108.5864
      3208 75.933000 6148.9417 6003.3936 6112.8789
      3209 75.952000 6105.3226 6003.3887 6131.5532
      3210 75.971000 6136.1347 6003.3843 6156.2808
      3211 75.990000 6198.6178 6003.3799 6176.5820
      3212 76.009000 6076.9438 6003.3750 6185.2158
      3213 76.028000 6029.8153 6003.3706 6177.6377
      3214 76.047000 6068.5695 6003.3662 6152.6948
      3215 76.066000 6004.0048 6003.3613 6117.3530
      3216 76.085000 6010.0395 6003.3564 6086.5415
      3217 76.104000 6041.2807 6003.3521 6063.9312
      3218 76.123000 5982.8433 6003.3477 6050.7109
      3219 76.142000 6004.0675 6003.3428 6045.7266
      3220 76.161000 6056.4980 6003.3379 6046.5879
      3221 76.180000 6044.8278 6003.3335 6050.0171
      3222 76.199000 6030.7881 6003.3286 6051.7314
      3223 76.218000 5988.1626 6003.3242 6049.6191
      3224 76.237000 5962.5858 6003.3193 6041.9790
      3225 76.256000 5963.7986 6003.3149 6033.3765
      3226 76.275000 5993.9254 6003.3105 6025.9668
      3227 76.294000 5985.1149 6003.3057 6018.0605
      3228 76.313000 5993.1822 6003.3013 6014.7261
      3229 76.332000 6026.3574 6003.2969 6013.0874
      3230 76.351000 6038.2237 6003.2925 6012.1279
      3231 76.370000 6026.1240 6003.2881 6011.7817
      3232 76.389000 5996.5608 6003.2832 6011.9150
      3233 76.408000 6083.7539 6003.2793 6012.5444
      3234 76.427000 6156.7456 6003.2744 6013.7554
      3235 76.446000 6076.5010 6003.2700 6016.2729
      3236 76.465000 6087.7906 6003.2656 6018.2139
      3237 76.484000 6111.6922 6003.2612 6020.9121
      3238 76.503000 6080.5870 6003.2573 6023.1328
      3239 76.522000 6078.0106 6003.2524 6023.8525
      3240 76.541000 6126.2625 6003.2485 6025.5547
      3241 76.560000 6115.1043 6003.2437 6029.5024
      3242 76.579000 6165.4466 6003.2393 6037.7627
      3243 76.598000 6025.2906 6003.2349 6053.0620
      3244 76.617000 6189.2088 6003.2310 6077.4702
      3245 76.636000 6261.8120 6003.2261 6110.9536
      3246 76.655000 6365.2406 6003.2222 6148.9590
      3247 76.674000 6363.5107 6003.2183 6179.6777
      3248 76.693000 6291.3890 6003.2134 6186.8394
      3249 76.712000 6322.5339 6003.2090 6168.2979
      3250 76.731000 6336.6287 6003.2051 6138.5552
      3251 76.750000 6067.5859 6003.2007 6111.6021
      3252 76.769000 6130.7368 6003.1963 6093.2832
      3253 76.788000 6203.0980 6003.1924 6082.9653
      3254 76.807000 6097.9202 6003.1875 6076.8135
      3255 76.826000 6204.0542 6003.1836 6073.4473
      3256 76.845000 6169.0137 6003.1792 6075.0054
      3257 76.864000 6224.9689 6003.1753 6082.7944
      3258 76.883000 6133.1341 6003.1709 6094.7354
      3259 76.902000 6127.7802 6003.1670 6104.3477
      3260 76.921000 6169.1177 6003.1621 6103.5757
      3261 76.940000 6294.9395 6003.1582 6092.1172
      3262 76.959000 6044.9891 6003.1538 6077.2480
      3263 76.978000 6065.7692 6003.1499 6064.4463
      3264 76.997000 5981.3150 6003.1455 6054.7603
      3265 77.016000 6050.2179 6003.1416 6047.0571
      3266 77.035000 6101.5488 6003.1372 6039.5020
      3267 77.054000 6048.0068 6003.1333 6031.6992
      3268 77.073000 5930.4763 6003.1294 6024.6533
      3269 77.092000 5931.2184 6003.1250 6019.1313
      3270 77.111000 5966.1441 6003.1211 6015.3037
      3271 77.130000 5985.8689 6003.1172 6012.9927
      3272 77.149000 6002.7463 6003.1133 6011.8667
      3273 77.168000 6054.7788 6003.1089 6010.3037
      3274 77.187000 6026.0338 6003.1050 6010.4985
      3275 77.206000 6020.7652 6003.1006 6010.5693
      3276 77.225000 6033.9601 6003.0967 6011.5205
      3277 77.244000 6058.8271 6003.0928 6010.6167
      3278 77.263000 6125.8837 6003.0889 6009.5459
      3279 77.282000 6029.1595 6003.0845 6008.3604
      3280 77.301000 5979.8798 6003.0806 6007.7236
      3281 77.320000 5997.1602 6003.0762 6007.3594
      3282 77.339000 6002.2623 6003.0728 6007.2754
      3283 77.358000 6050.9421 6003.0688 6007.3076
      3284 77.377000 6060.5155 6003.0649 6007.4658
      3285 77.396000 6035.6906 6003.0605 6007.1152
      3286 77.415000 5950.2576 6003.0571 6007.5356
      3287 77.434000 5951.7634 6003.0527 6008.0742
      3288 77.453000 6036.6015 6003.0488 6009.4575
      3289 77.472000 5999.6872 6003.0449 6010.3389
      3290 77.491000 6057.3350 6003.0410 6011.5742
      3291 77.510000 6012.7739 6003.0371 6013.1294
      3292 77.529000 6153.9633 6003.0337 6015.6187
      3293 77.548000 6046.1223 6003.0298 6019.6338
      3294 77.567000 6111.3721 6003.0259 6026.5908
      3295 77.586000 6017.2002 6003.0220 6038.5874
      3296 77.605000 5885.1374 6003.0176 6058.1582
      3297 77.624000 6202.2375 6003.0142 6086.9063
      3298 77.643000 6175.8354 6003.0103 6123.4175
      3299 77.662000 6202.4010 6003.0063 6160.5503
      3300 77.681000 6001.6498 6003.0029 6183.2373
      3301 77.700000 6055.3712 6002.9990 6177.2383
      3302 77.719000 6071.3116 6002.9951 6147.6401
      3303 77.738000 6097.8052 6002.9912 6111.5815
      3304 77.757000 6183.2529 6002.9878 6080.8696
      3305 77.776000 6113.5162 6002.9839 6059.8574
      3306 77.795000 5981.9297 6002.9795 6048.4897
      3307 77.814000 5993.9648 6002.9766 6044.9473
      3308 77.833000 5984.5998 6002.9727 6047.9795
      3309 77.852000 6115.8056 6002.9692 6057.2476
      3310 77.871000 5952.4949 6002.9648 6071.6992
      3311 77.890000 6043.0003 6002.9614 6087.7529
      3312 77.909000 6147.8210 6002.9575 6097.9214
      3313 77.928000 6035.5229 6002.9541 6094.5674
      3314 77.947000 6043.9604 6002.9502 6079.2251
      3315 77.966000 6086.1847 6002.9463 6060.1978
      3316 77.985000 5974.3569 6002.9429 6043.5107
      3317 78.004000 5980.4106 6002.9395 6031.3608
      3318 78.023000 6175.9202 6002.9355 6023.4795
      3319 78.042000 6176.3105 6002.9316 6018.4595
      3320 78.061000 6002.2608 6002.9282 6014.9941
      3321 78.080000 5984.9249 6002.9248 6012.4355
      3322 78.099000 6081.8730 6002.9209 6010.5161
      3323 78.118000 6126.9610 6002.9175 6009.0864
      3324 78.137000 6084.4883 6002.9141 6008.0347
      3325 78.156000 5996.3569 6002.9102 6007.2632
      3326 78.175000 6006.9589 6002.9067 6005.4307
      3327 78.194000 6052.1531 6002.9033 6005.0737
      3328 78.213000 6037.8438 6002.8999 6004.7944
      3329 78.232000 5889.5464 6002.8960 6004.5674
      3330 78.251000 5890.0284 6002.8921 6004.3789
      3331 78.270000 5999.2293 6002.8892 6004.2207
      3332 78.289000 5953.0263 6002.8853 6004.0337
      3333 78.308000 5884.6049 6002.8818 6003.9209
      3334 78.327000 6010.5245 6002.8784 6003.8232
      3335 78.346000 6026.1897 6002.8750 6003.7373
      3336 78.365000 5984.4803 6002.8716 6003.6621
      3337 78.384000 6006.0235 6002.8682 6003.5957
      3338 78.403000 5985.1797 6002.8643 6002.9077
      3339 78.422000 5950.9071 6002.8608 6002.9004
      3340 78.441000 5873.7495 6002.8579 6002.8936
      3341 78.460000 5999.1130 6002.8545 6002.8872
      3342 78.479000 6016.4618 6002.8506 6002.8809
      3343 78.498000 5834.5809 6002.8467 6002.8745
      3344 78.517000 6099.1736 6002.8438 6002.8438
      3345 78.536000 6055.1189 6002.8403 6002.8403
      3346 78.555000 5962.7592 6002.8369 6002.8369
      3347 78.574000 6041.8583 6002.8335 6002.8335
      3348 78.593000 5969.8173 6002.8306 6002.8306
      3349 78.612000 6052.3813 6002.8271 6002.8271
      3350 78.631000 5922.8882 6002.8232 6002.8232
      3351 78.650000 5922.0529 6002.8198 6004.8120
      3352 78.669000 6010.5385 6002.8169 6004.9761
      3353 78.688000 6021.7748 6002.8135 6005.1616
      3354 78.707000 5910.3894 6002.8101 6005.3735
      3355 78.726000 5915.6704 6002.8071 6005.6157
      3356 78.745000 6014.8384 6002.8037 6005.8950
      3357 78.764000 5971.7529 6002.7998 6006.2178
      3358 78.783000 5910.5275 6002.7969 6006.5957
      3359 78.802000 5916.6655 6002.7935 6007.0400
      3360 78.821000 6081.2617 6002.7905 6007.5674
      3361 78.840000 6027.6124 6002.7871 6008.1982
      3362 78.859000 5953.6202 6002.7842 6008.9639
      3363 78.878000 6034.1302 6002.7808 6009.9009
      3364 78.897000 6028.9033 6002.7773 6012.1084
      3365 78.916000 5965.9260 6002.7744 6013.6821
      3366 78.935000 6001.8663 6002.7710 6015.7373
      3367 78.954000 6074.5118 6002.7676 6018.5898
      3368 78.973000 6111.0994 6002.7646 6022.9204
      3369 78.992000 6066.8489 6002.7607 6030.1143
      3370 79.011000 6007.1447 6002.7583 6043.3706
      3371 79.030000 5997.3822 6002.7549 6064.8408
      3372 79.049000 5972.1266 6002.7515 6098.7241
      3373 79.068000 6071.5906 6002.7480 6146.2373
      3374 79.087000 6169.5758 6002.7451 6202.7578
      3375 79.106000 6090.1980 6002.7417 6253.4575
      3376 79.125000 6108.5124 6002.7393 6273.2480
      3377 79.144000 6088.1467 6002.7363 6248.7764
      3378 79.163000 6045.8625 6002.7329 6197.2988
      3379 79.182000 5949.0298 6002.7295 6143.3022
      3380 79.201000 6002.6888 6002.7266 6100.0835
      3381 79.220000 5918.8433 6002.7231 6071.6489
      3382 79.239000 5929.0646 6002.7202 6057.6606
      3383 79.258000 6067.0791 6002.7173 6055.4053
      3384 79.277000 6053.8922 6002.7139 6063.7046
      3385 79.296000 6099.4690 6002.7109 6081.5571
      3386 79.315000 6019.4160 6002.7080 6107.2715
      3387 79.334000 6020.2807 6002.7046 6134.8618
      3388 79.353000 6147.4017 6002.7017 6153.9673
      3389 79.372000 6045.1170 6002.6987 6154.6694
      3390 79.391000 5984.4760 6002.6958 6141.2373
      3391 79.410000 5958.3158 6002.6929 6126.9888
      3392 79.429000 6045.8910 6002.6904 6120.0386
      3393 79.448000 6022.5662 6002.6865 6119.9902
      3394 79.467000 6183.0127 6002.6841 6119.0537
      3395 79.486000 6073.1595 6002.6812 6108.3989
      3396 79.505000 6003.2650 6002.6777 6088.7573
      3397 79.524000 5995.0153 6002.6753 6067.4043
      3398 79.543000 5949.2941 6002.6719 6049.6367
      3399 79.562000 6051.7275 6002.6689 6037.0347
      3400 79.581000 6062.1220 6002.6660 6029.7056
      3401 79.600000 6047.2253 6002.6631 6024.9658
      3402 79.619000 5999.3897 6002.6602 6026.2935
      3403 79.638000 6059.5882 6002.6572 6031.3242
      3404 79.657000 5982.2818 6002.6543 6040.6069
      3405 79.676000 6039.6318 6002.6514 6051.8779
      3406 79.695000 6138.6545 6002.6484 6063.3618
      3407 79.714000 6072.4469 6002.6460 6071.0996
      3408 79.733000 6028.6322 6002.6426 6073.5220
      3409 79.752000 6112.1638 6002.6396 6072.6763
      3410 79.771000 6170.7726 6002.6372 6069.0454
      3411 79.790000 6161.3709 6002.6343 6060.8984
      3412 79.809000 6133.0403 6002.6313 6049.2314
      3413 79.828000 6113.2260 6002.6284 6037.5571
      3414 79.847000 6074.3534 6002.6255 6027.2461
      3415 79.866000 6006.0301 6002.6230 6020.8848
      3416 79.885000 5994.1774 6002.6201 6017.2549
      3417 79.904000 5971.2947 6002.6172 6016.2798
      3418 79.923000 6012.5391 6002.6143 6016.8750
      3419 79.942000 6060.4516 6002.6118 6019.2485
      3420 79.961000 6114.1340 6002.6089 6022.7021
      3421 79.980000 5979.0427 6002.6064 6028.3413
      3422 79.999000 6086.5387 6002.6030 6034.8359
      3423 80.018000 6056.2933 6002.6006 6041.2021
      3424 80.037000 6085.4211 6002.5977 6047.7549
      3425 80.056000 6098.0804 6002.5952 6057.0269
      3426 80.075000 6151.7785 6002.5923 6070.9448
      3427 80.094000 6222.9726 6002.5898 6088.1055
      3428 80.113000 6200.1398 6002.5869 6102.2407
      3429 80.132000 5918.5813 6002.5840 6103.9878
      3430 80.151000 6143.1793 6002.5820 6090.7910
      3431 80.170000 6060.5134 6002.5791 6070.4063
      3432 80.189000 5993.9808 6002.5762 6050.4990
      3433 80.208000 6113.2790 6002.5732 6035.5273
      3434 80.227000 6144.5407 6002.5708 6025.9888
      3435 80.246000 6096.9298 6002.5679 6021.3311
      3436 80.265000 6191.9864 6002.5654 6020.4644
      3437 80.284000 6113.8801 6002.5625 6023.5107
      3438 80.303000 5959.9791 6002.5605 6029.8501
      3439 80.322000 5951.8112 6002.5576 6038.7236
      3440 80.341000 6087.9234 6002.5552 6049.1240
      3441 80.360000 6061.8194 6002.5522 6054.8125
      3442 80.379000 5966.2246 6002.5498 6052.8066
      3443 80.398000 6153.6889 6002.5469 6044.2925
      3444 80.417000 6124.2124 6002.5449 6033.8555
      3445 80.436000 6041.9132 6002.5420 6024.7061
      3446 80.455000 6097.0096 6002.5396 6018.0127
      3447 80.474000 6035.3234 6002.5371 6013.7378
      3448 80.493000 5990.4748 6002.5347 6011.1343
      3449 80.512000 5985.2499 6002.5317 6009.8569
      3450 80.531000 5951.7484 6002.5293 6009.2529
      3451 80.550000 5918.3120 6002.5269 6009.0425
      3452 80.569000 5940.7740 6002.5239 6009.0996
      3453 80.588000 5881.2392 6002.5215 6009.9385
      3454 80.607000 5906.9057 6002.5195 6009.8125
      3455 80.626000 6051.0761 6002.5166 6010.7642
      3456 80.645000 6071.7142 6002.5146 6012.1973
      3457 80.664000 6023.9879 6002.5117 6014.4893
      3458 80.683000 6033.6114 6002.5088 6018.4185
      3459 80.702000 6044.2057 6002.5068 6025.3638
      3460 80.721000 6018.3526 6002.5044 6037.2627
      3461 80.740000 5989.4516 6002.5015 6055.9849
      3462 80.759000 6058.9722 6002.4995 6082.0415
      3463 80.778000 6176.9963 6002.4976 6112.6851
      3464 80.797000 6109.5702 6002.4946 6139.4165
      3465 80.816000 6065.3330 6002.4927 6148.5474
      3466 80.835000 6047.2541 6002.4897 6133.8076
      3467 80.854000 5982.3829 6002.4873 6105.4268
      3468 80.873000 6065.9647 6002.4849 6076.2227
      3469 80.892000 6017.7779 6002.4824 6053.0435
      3470 80.911000 5950.8877 6002.4805 6037.7500
      3471 80.930000 5924.5368 6002.4780 6029.7451
      3472 80.949000 5982.3453 6002.4756 6027.8032
      3473 80.968000 6009.5394 6002.4731 6031.1064
      3474 80.987000 5947.9461 6002.4712 6039.3018
      3475 81.006000 5893.7270 6002.4683 6051.6948
      3476 81.025000 5942.4884 6002.4663 6066.0542
      3477 81.044000 5934.0320 6002.4639 6077.7739
      3478 81.063000 5960.4340 6002.4614 6078.9619
      3479 81.082000 6029.8102 6002.4595 6068.9741
      3480 81.101000 6181.3170 6002.4570 6054.1675
      3481 81.120000 6119.0481 6002.4546 6039.9365
      3482 81.139000 6081.3982 6002.4521 6029.1270
      3483 81.158000 6018.0466 6002.4502 6022.2407
      3484 81.177000 5968.0189 6002.4478 6018.7603
      3485 81.196000 6028.1152 6002.4458 6018.0640
      3486 81.215000 6079.8090 6002.4434 6019.9473
      3487 81.234000 5999.8799 6002.4409 6024.6973
      3488 81.253000 5969.9041 6002.4395 6032.6831
      3489 81.272000 5996.9104 6002.4365 6043.6494
      3490 81.291000 6060.1480 6002.4341 6055.0322
      3491 81.310000 5912.1757 6002.4326 6064.2021
      3492 81.329000 5992.8917 6002.4302 6065.0254
      3493 81.348000 6038.7823 6002.4282 6057.3848
      3494 81.367000 6057.2562 6002.4263 6046.7090
      3495 81.386000 5928.7453 6002.4233 6037.9326
      3496 81.405000 5910.1062 6002.4219 6033.7988
      3497 81.424000 6046.9549 6002.4194 6035.6362
      3498 81.443000 6054.4101 6002.4175 6043.8613
      3499 81.462000 6076.6331 6002.4150 6057.8320
      3500 81.481000 6074.0748 6002.4126 6075.1157
      3501 81.500000 5993.4646 6002.4106 6090.2202
      3502 81.519000 5964.7185 6002.4087 6096.0566
      3503 81.538000 5987.7445 6002.4067 6097.4482
      3504 81.557000 6043.1162 6002.4043 6086.6196
      3505 81.576000 6085.0608 6002.4028 6072.5054
      3506 81.595000 6070.7201 6002.4004 6057.8999
      3507 81.614000 6082.2191 6002.3984 6045.9141
      3508 81.633000 6147.0401 6002.3960 6038.0918
      3509 81.652000 6086.0117 6002.3950 6034.6499
      3510 81.671000 6022.0010 6002.3926 6035.3340
      3511 81.690000 5991.3878 6002.3901 6039.7266
      3512 81.709000 5973.9322 6002.3882 6047.0864
      3513 81.728000 6141.0238 6002.3862 6055.8540
      3514 81.747000 6134.8885 6002.3843 6063.0708
      3515 81.766000 6032.5632 6002.3823 6065.4834
      3516 81.785000 5950.3656 6002.3799 6066.7646
      3517 81.804000 6207.4429 6002.3779 6063.6235
      3518 81.823000 6225.7479 6002.3760 6063.2432
      3519 81.842000 6103.8153 6002.3745 6067.3062
      3520 81.861000 5971.7367 6002.3721 6078.1392
      3521 81.880000 6135.6812 6002.3696 6099.9561
      3522 81.899000 6242.5793 6002.3682 6140.5581
      3523 81.918000 6248.5029 6002.3662 6211.5669
      3524 81.937000 6278.8164 6002.3647 6325.0425
      3525 81.956000 6151.5640 6002.3623 6485.4619
      3526 81.975000 6334.4005 6002.3608 6678.1553
      3527 81.994000 6332.8011 6002.3589 6853.5166
      3528 82.013000 6358.1720 6002.3564 6927.1138
      3529 82.032000 6458.7902 6002.3550 6848.3315
      3530 82.051000 6434.4245 6002.3530 6672.5181
      3531 82.070000 6353.4410 6002.3516 6484.7109
      3532 82.089000 6241.2546 6002.3496 6332.0269
      3533 82.108000 6154.9695 6002.3477 6228.4971
      3534 82.127000 6229.4098 6002.3452 6171.0557
      3535 82.146000 6267.9553 6002.3442 6151.2944
      3536 82.165000 6203.1235 6002.3418 6163.3110
      3537 82.184000 6235.6644 6002.3398 6205.2041
      3538 82.203000 6243.4362 6002.3384 6274.9644
      3539 82.222000 6176.6346 6002.3369 6363.7539
      3540 82.241000 6191.2564 6002.3345 6446.6128
      3541 82.260000 6265.1268 6002.3330 6481.4180
      3542 82.279000 6257.4690 6002.3311 6441.5229
      3543 82.298000 6192.7060 6002.3296 6351.8823
      3544 82.317000 6136.8695 6002.3276 6255.3564
      3545 82.336000 6109.7162 6002.3262 6176.0669
      3546 82.355000 6044.2814 6002.3242 6120.9199
      3547 82.374000 6016.0117 6002.3228 6087.1597
      3548 82.393000 6093.1281 6002.3208 6067.9414
      3549 82.412000 6123.1385 6002.3188 6056.2192
      3550 82.431000 6069.4633 6002.3174 6047.5127
      3551 82.450000 6068.6268 6002.3154 6040.8438
      3552 82.469000 6053.8886 6002.3140 6035.3208
      3553 82.488000 6006.9791 6002.3120 6024.5044
      3554 82.507000 6077.2888 6002.3105 6022.1953
      3555 82.526000 6044.9076 6002.3091 6020.5767
      3556 82.545000 5980.3709 6002.3071 6019.5332
      3557 82.564000 6008.1150 6002.3057 6018.6299
      3558 82.583000 6118.8075 6002.3047 6018.3984
      3559 82.602000 6031.4803 6002.3018 6019.1157
      3560 82.621000 6028.6083 6002.3003 6021.0244
      3561 82.640000 6097.3724 6002.2998 6024.3608
      3562 82.659000 5969.0857 6002.2979 6029.3862
      3563 82.678000 6022.0425 6002.2954 6036.6606
      3564 82.697000 6058.3147 6002.2944 6046.8745
      3565 82.716000 5985.3849 6002.2930 6059.7168
      3566 82.735000 6121.2312 6002.2910 6071.5601
      3567 82.754000 6037.5443 6002.2896 6073.4727
      3568 82.773000 5902.1880 6002.2881 6068.4458
      3569 82.792000 6027.3534 6002.2861 6057.1416
      3570 82.811000 6026.0491 6002.2847 6046.0156
      3571 82.830000 5907.9012 6002.2837 6039.1812
      3572 82.849000 6177.4576 6002.2817 6038.4209
      3573 82.868000 6025.2329 6002.2808 6043.7744
      3574 82.887000 5949.1857 6002.2788 6053.6289
      3575 82.906000 5988.6618 6002.2778 6064.6899
      3576 82.925000 5929.5054 6002.2759 6071.5601
      3577 82.944000 6037.2295 6002.2739 6071.2676
      3578 82.963000 6103.3511 6002.2725 6066.7554
      3579 82.982000 6113.4934 6002.2715 6061.5771
      3580 83.001000 6099.6419 6002.2705 6055.6108
      3581 83.020000 6045.6314 6002.2681 6047.3535
      3582 83.039000 5999.3226 6002.2666 6037.8369
      3583 83.058000 5993.8491 6002.2656 6029.5859
      3584 83.077000 5935.4680 6002.2642 6024.1558
      3585 83.096000 5971.7979 6002.2627 6022.1704
      3586 83.115000 5977.4575 6002.2617 6023.3350
      3587 83.134000 6003.4439 6002.2598 6026.8662
      3588 83.153000 6015.4356 6002.2583 6031.1650
      3589 83.172000 6007.9429 6002.2568 6033.4399
      3590 83.191000 5979.7498 6002.2559 6031.4517
      3591 83.210000 5936.3914 6002.2544 6026.1060
      3592 83.229000 5982.0858 6002.2529 6019.4868
      3593 83.248000 5967.3420 6002.2520 6014.2461
      3594 83.267000 5899.8626 6002.2505 6010.4209
      3595 83.286000 5951.1671 6002.2495 6007.9531
      3596 83.305000 5984.1786 6002.2480 6006.4746
      3597 83.324000 5985.0889 6002.2466 6005.6333
      3598 83.343000 5968.7457 6002.2451 6005.1177
      3599 83.362000 6059.8547 6002.2441 6004.8340
      3600 83.381000 6059.3212 6002.2427 6004.6299
      3601 83.400000 5975.3036 6002.2412 6004.1123
      3602 83.419000 5978.4555 6002.2402 6004.1357
      3603 83.438000 6061.2069 6002.2383 6004.8130
      3604 83.457000 6114.9136 6002.2373 6005.2671
      3605 83.476000 6082.6331 6002.2363 6006.1045
      3606 83.495000 6069.6462 6002.2349 6007.2358
      3607 83.514000 6000.5906 6002.2344 6009.1641
      3608 83.533000 6001.8787 6002.2329 6011.4438
      3609 83.552000 5948.4155 6002.2314 6013.4614
      3610 83.571000 6020.7839 6002.2305 6014.2285
      3611 83.590000 6113.5622 6002.2295 6013.2661
      3612 83.609000 5959.8031 6002.2275 6011.3232
      3613 83.628000 6064.9536 6002.2266 6009.3618
      3614 83.647000 5974.0131 6002.2261 6007.8911
      3615 83.666000 6009.0582 6002.2241 6006.8799
      3616 83.685000 6067.9638 6002.2236 6006.7202
      3617 83.704000 5971.1064 6002.2227 6007.4248
      3618 83.723000 5880.3195 6002.2212 6008.4956
      3619 83.742000 6174.3577 6002.2202 6010.2495
      3620 83.761000 5976.5377 6002.2188 6012.8101
      3621 83.780000 6160.9338 6002.2183 6016.3267
      3622 83.799000 6099.5006 6002.2168 6021.0527
      3623 83.818000 6084.0544 6002.2153 6027.4883
      3624 83.837000 6002.4547 6002.2144 6036.2178
      3625 83.856000 6155.6282 6002.2139 6047.5054
      3626 83.875000 6192.1918 6002.2124 6060.0649
      3627 83.894000 6147.7986 6002.2119 6069.5098
      3628 83.913000 6068.5002 6002.2104 6069.7876
      3629 83.932000 6100.3560 6002.2095 6060.1392
      3630 83.951000 6138.1360 6002.2085 6046.2695
      3631 83.970000 6115.1445 6002.2075 6033.3647
      3632 83.989000 6012.0443 6002.2065 6023.7153
      3633 84.008000 5981.0764 6002.2056 6018.0654
      3634 84.027000 6010.1597 6002.2041 6015.0137
      3635 84.046000 5993.7024 6002.2036 6014.0918
      3636 84.065000 6001.4588 6002.2021 6015.0557
      3637 84.084000 5995.3167 6002.2021 6017.8921
      3638 84.103000 6050.7688 6002.2002 6022.6797
      3639 84.122000 6101.8416 6002.1997 6028.9380
      3640 84.141000 5993.5949 6002.1987 6034.9995
      3641 84.160000 5999.5489 6002.1982 6037.8228
      3642 84.179000 6033.4557 6002.1968 6035.2764
      3643 84.198000 5994.1432 6002.1958 6028.9922
      3644 84.217000 6032.6375 6002.1953 6022.0688
      3645 84.236000 6021.0526 6002.1948 6016.3276
      3646 84.255000 5932.7635 6002.1938 6012.5381
      3647 84.274000 5941.5234 6002.1924 6010.1733
      3648 84.293000 5936.3056 6002.1919 6009.0625
      3649 84.312000 6065.0224 6002.1909 6008.8125
      3650 84.331000 6008.2250 6002.1904 6009.4097
      3651 84.350000 5987.9162 6002.1895 6011.0469
      3652 84.369000 5929.4290 6002.1890 6014.2754
      3653 84.388000 5792.8298 6002.1880 6019.3188
      3654 84.407000 5899.5841 6002.1865 6027.6060
      3655 84.426000 5975.3937 6002.1865 6038.2036
      3656 84.445000 5925.0475 6002.1855 6049.0020
      3657 84.464000 6064.7534 6002.1846 6055.5264
      3658 84.483000 5923.6368 6002.1841 6053.5786
      3659 84.502000 6013.5994 6002.1836 6044.5903
      3660 84.521000 6054.1570 6002.1821 6033.5737
      3661 84.540000 6014.7642 6002.1821 6024.0176
      3662 84.559000 6023.1328 6002.1812 6017.2144
      3663 84.578000 5991.6836 6002.1807 6013.1846
      3664 84.597000 6013.9706 6002.1797 6011.4185
      3665 84.616000 5864.7989 6002.1792 6011.4004
      3666 84.635000 6028.2618 6002.1787 6012.8345
      3667 84.654000 5992.9858 6002.1777 6015.3823
      3668 84.673000 6009.0644 6002.1768 6019.4390
      3669 84.692000 6088.4360 6002.1758 6024.5078
      3670 84.711000 6014.5989 6002.1758 6028.8584
      3671 84.730000 6030.4780 6002.1753 6030.2017
      3672 84.749000 5974.4740 6002.1748 6027.3047
      3673 84.768000 6030.8821 6002.1738 6021.9150
      3674 84.787000 6001.6722 6002.1733 6016.3823
      3675 84.806000 5971.6183 6002.1733 6011.9414
      3676 84.825000 6027.9611 6002.1724 6008.9141
      3677 84.844000 6095.4131 6002.1714 6007.1226
      3678 84.863000 6103.7705 6002.1714 6006.2065
      3679 84.882000 6060.0501 6002.1704 6005.8018
      3680 84.901000 6009.5901 6002.1704 6005.6206
      3681 84.920000 6007.1079 6002.1699 6005.4639
      3682 84.939000 6028.0080 6002.1689 6005.2627
      3683 84.958000 6036.5478 6002.1685 6004.7593
      3684 84.977000 5973.4637 6002.1680 6004.6289
      3685 84.996000 5930.3719 6002.1680 6004.6362
      3686 85.015000 6082.5496 6002.1670 6004.8721
      3687 85.034000 6130.1796 6002.1665 6005.4751
      3688 85.053000 5994.5281 6002.1665 6006.6611
      3689 85.072000 5942.3641 6002.1660 6008.7036
      3690 85.091000 5988.9283 6002.1655 6011.8247
      3691 85.110000 6038.6520 6002.1650 6015.9604
      3692 85.129000 6110.3745 6002.1646 6020.4194
      3693 85.148000 6013.5804 6002.1641 6023.6025
      3694 85.167000 5968.8866 6002.1641 6023.6582
      3695 85.186000 6078.6477 6002.1636 6020.4678
      3696 85.205000 6114.6989 6002.1631 6015.8374
      3697 85.224000 5940.9584 6002.1626 6011.7573
      3698 85.243000 5928.0461 6002.1626 6008.6963
      3699 85.262000 5965.0961 6002.1621 6006.7476
      3700 85.281000 5953.7882 6002.1616 6005.7329
      3701 85.300000 5960.2823 6002.1616 6005.4360
      3702 85.319000 5973.9769 6002.1611 6005.7427
      3703 85.338000 6184.8063 6002.1606 6006.6533
      3704 85.357000 6025.4160 6002.1602 6008.1865
      3705 85.376000 5981.6946 6002.1602 6010.2280
      3706 85.395000 6055.9477 6002.1602 6012.3232
      3707 85.414000 6041.6784 6002.1597 6013.5737
      3708 85.433000 5998.8002 6002.1597 6013.1743
      3709 85.452000 6096.0229 6002.1587 6011.3691
      3710 85.471000 6023.3476 6002.1592 6009.2231
      3711 85.490000 5963.9832 6002.1582 6007.4629
      3712 85.509000 6073.3574 6002.1582 6006.4189
      3713 85.528000 6110.7754 6002.1582 6006.2021
      3714 85.547000 6159.7885 6002.1582 6006.8203
      3715 85.566000 5995.7265 6002.1582 6008.2046
      3716 85.585000 5985.8999 6002.1577 6010.1284
      3717 85.604000 6023.1059 6002.1577 6012.0542
      3718 85.623000 6042.7608 6002.1577 6013.0337
      3719 85.642000 6023.6824 6002.1572 6012.1875
      3720 85.661000 5990.1795 6002.1577 6010.2749
      3721 85.680000 6005.7750 6002.1567 6008.0972
      3722 85.699000 6028.5958 6002.1577 6006.2627
      3723 85.718000 6058.6659 6002.1572 6004.9648
      3724 85.737000 6008.7261 6002.1567 6004.1792
      3725 85.756000 6008.7630 6002.1567 6003.7969
      3726 85.775000 6020.8951 6002.1567 6003.7251
      3727 85.794000 5967.8586 6002.1567 6003.9312
      3728 85.813000 5949.8565 6002.1567 6004.4277
      3729 85.832000 5949.5895 6002.1567 6005.2192
      3730 85.851000 5931.5113 6002.1567 6006.2183
      3731 85.870000 5959.7363 6002.1572 6007.1577
      3732 85.889000 6087.2918 6002.1567 6007.5620
      3733 85.908000 6090.6276 6002.1567 6007.0469
      3734 85.927000 6012.8708 6002.1567 6006.0459
      3735 85.946000 5963.2038 6002.1572 6004.9551
      3736 85.965000 6019.1745 6002.1572 6004.0464
      3737 85.984000 5983.9541 6002.1572 6003.4009
      3738 86.003000 5897.5425 6002.1567 6002.9912
      3739 86.022000 5883.2533 6002.1567 6002.7495
      3740 86.041000 5941.7009 6002.1572 6002.6094
      3741 86.060000 5993.6881 6002.1572 6002.5347
      3742 86.079000 6023.0451 6002.1572 6002.4766
      3743 86.098000 5902.5783 6002.1577 6002.4351
      3744 86.117000 6011.0177 6002.1577 6002.3311
      3745 86.136000 6066.4354 6002.1577 6002.3105
      3746 86.155000 5971.8144 6002.1582 6002.2949
      3747 86.174000 6077.1096 6002.1582 6002.2822
      3748 86.193000 6023.6080 6002.1587 6002.2734
      3749 86.212000 6031.4308 6002.1587 6002.2661
      3750 86.231000 5927.1136 6002.1587 6002.2607
      3751 86.250000 5992.5634 6002.1592 6002.2578
      3752 86.269000 6094.0067 6002.1592 6002.2568
      3753 86.288000 6106.8977 6002.1602 6002.2583
      3754 86.307000 6094.1459 6002.1597 6002.2603
      3755 86.326000 6041.2255 6002.1597 6002.2720
      3756 86.345000 6077.6304 6002.1606 6002.2822
      3757 86.364000 6027.3885 6002.1606 6002.2974
      3758 86.383000 6031.2110 6002.1611 6002.2881
      3759 86.402000 6048.6873 6002.1611 6002.3354
      3760 86.421000 6108.2560 6002.1621 6002.4189
      3761 86.440000 6198.4166 6002.1616 6002.5591
      3762 86.459000 6000.2461 6002.1621 6002.7778
      3763 86.478000 6043.8443 6002.1621 6003.0776
      3764 86.497000 6020.6781 6002.1636 6003.4258
      3765 86.516000 6011.7584 6002.1636 6003.7163
      3766 86.535000 5984.0210 6002.1636 6003.7969
      3767 86.554000 6065.8096 6002.1646 6003.6118
      3768 86.573000 6175.7313 6002.1646 6003.3325
      3769 86.592000 6056.5723 6002.1650 6003.0098
      3770 86.611000 5959.9620 6002.1655 6002.7563
      3771 86.630000 5963.7442 6002.1660 6002.5898
      3772 86.649000 6017.3175 6002.1665 6002.4980
      3773 86.668000 6091.5636 6002.1670 6002.4639
      3774 86.687000 6069.4975 6002.1670 6002.4736
      3775 86.706000 6026.5597 6002.1680 6002.5273
      3776 86.725000 6049.0067 6002.1685 6002.6274
      3777 86.744000 6054.7063 6002.1694 6002.7759
      3778 86.763000 6000.5853 6002.1694 6002.9546
      3779 86.782000 5942.1382 6002.1699 6003.1191
      3780 86.801000 5953.9964 6002.1704 6003.1934
      3781 86.820000 6049.0451 6002.1714 6003.1396
      3782 86.839000 6067.1151 6002.1719 6003.0391
      3783 86.858000 6064.1807 6002.1724 6002.9243
      3784 86.877000 6042.2283 6002.1733 6002.8682
      3785 86.896000 6075.8279 6002.1738 6002.9019
      3786 86.915000 6026.3575 6002.1738 6003.1270
      3787 86.934000 5886.2911 6002.1748 6003.4878
      3788 86.953000 6014.3441 6002.1753 6004.1167
      3789 86.972000 6076.6970 6002.1758 6005.0688
      3790 86.991000 6039.8380 6002.1768 6006.3071
      3791 87.010000 6024.1253 6002.1772 6007.5957
      3792 87.029000 6033.7217 6002.1787 6008.4624
      3793 87.048000 6040.5022 6002.1787 6008.3584
      3794 87.067000 6087.7597 6002.1797 6007.3755
      3795 87.086000 6014.4206 6002.1807 6006.0947
      3796 87.105000 5905.2233 6002.1812 6004.9526
      3797 87.124000 6009.7878 6002.1816 6004.1211
      3798 87.143000 5998.2971 6002.1826 6003.6128
      3799 87.162000 6020.1768 6002.1841 6003.3667
      3800 87.181000 6015.2438 6002.1846 6003.3477
      3801 87.200000 5931.5601 6002.1851 6004.6055
      3802 87.219000 5990.5863 6002.1860 6005.0181
      3803 87.238000 5980.7505 6002.1865 6005.6768
      3804 87.257000 5962.8819 6002.1875 6006.6309
      3805 87.276000 6045.2741 6002.1885 6007.8799
      3806 87.295000 6002.6175 6002.1895 6009.3330
      3807 87.314000 6111.4655 6002.1899 6010.7773
      3808 87.333000 6051.0860 6002.1909 6012.1753
      3809 87.352000 6059.3155 6002.1924 6013.4556
      3810 87.371000 6036.1401 6002.1934 6014.2939
      3811 87.390000 5983.3559 6002.1938 6014.1201
      3812 87.409000 6093.4893 6002.1948 6013.0366
      3813 87.428000 6138.3682 6002.1958 6011.7710
      3814 87.447000 6136.2035 6002.1968 6010.8955
      3815 87.466000 6102.5480 6002.1978 6011.2178
      3816 87.485000 6014.0664 6002.1992 6011.8140
      3817 87.504000 6025.4689 6002.2002 6013.3716
      3818 87.523000 6085.4463 6002.2007 6016.3315
      3819 87.542000 6082.3163 6002.2021 6021.8354
      3820 87.561000 6061.4504 6002.2031 6031.6680
      3821 87.580000 6070.6491 6002.2041 6047.6543
      3822 87.599000 6103.3039 6002.2056 6071.2534
      3823 87.618000 6153.3522 6002.2061 6101.3032
      3824 87.637000 6256.3115 6002.2075 6132.0010
      3825 87.656000 6246.0895 6002.2085 6150.9336
      3826 87.675000 6232.6793 6002.2095 6146.2085
      3827 87.694000 6131.0408 6002.2109 6121.5493
      3828 87.713000 6110.9918 6002.2119 6092.8628
      3829 87.732000 6088.4782 6002.2129 6066.5825
      3830 87.751000 6041.9658 6002.2144 6047.9541
      3831 87.770000 6002.6899 6002.2158 6036.7417
      3832 87.789000 6108.4780 6002.2168 6030.9004
      3833 87.808000 6160.4803 6002.2183 6028.5952
      3834 87.827000 6155.3596 6002.2188 6029.3296
      3835 87.846000 6149.9911 6002.2207 6033.5601
      3836 87.865000 6215.2638 6002.2217 6042.0112
      3837 87.884000 5973.6940 6002.2236 6054.8208
      3838 87.903000 5925.3525 6002.2246 6070.3691
      3839 87.922000 6054.0798 6002.2256 6083.7207
      3840 87.941000 6194.8908 6002.2271 6088.3628
      3841 87.960000 6075.5166 6002.2285 6082.5938
      3842 87.979000 6138.9041 6002.2295 6073.0796
      3843 87.998000 6138.5262 6002.2314 6063.8740
      3844 88.017000 6013.0078 6002.2324 6057.8101
      3845 88.036000 5958.3679 6002.2344 6055.0342
      3846 88.055000 6015.2996 6002.2354 6056.7930
      3847 88.074000 6115.7643 6002.2363 6066.0303
      3848 88.093000 5979.8516 6002.2383 6086.0938
      3849 88.112000 5962.9462 6002.2397 6119.0474
      3850 88.131000 6047.8039 6002.2412 6162.9185
      3851 88.150000 6090.9079 6002.2432 6207.3740
      3852 88.169000 6122.0533 6002.2441 6235.0054
      3853 88.188000 6139.5517 6002.2456 6226.3564
      3854 88.207000 6089.3291 6002.2471 6187.8135
      3855 88.226000 6099.4904 6002.2490 6141.1655
      3856 88.245000 6105.5179 6002.2505 6104.5381
      3857 88.264000 6150.3887 6002.2520 6077.3511
      3858 88.283000 6208.4445 6002.2534 6062.1670
      3859 88.302000 6169.5486 6002.2549 6055.9805
      3860 88.321000 6117.9806 6002.2568 6055.8003
      3861 88.340000 6070.2733 6002.2578 6060.1499
      3862 88.359000 6069.1298 6002.2598 6068.2334
      3863 88.378000 6080.1711 6002.2612 6079.7988
      3864 88.397000 6047.4387 6002.2632 6095.6567
      3865 88.416000 6055.5393 6002.2651 6114.5151
      3866 88.435000 6083.1695 6002.2671 6131.4541
      3867 88.454000 6100.5926 6002.2686 6135.4111
      3868 88.473000 6108.6343 6002.2700 6122.1602
      3869 88.492000 6127.2286 6002.2720 6100.0151
      3870 88.511000 6161.8036 6002.2729 6080.2622
      3871 88.530000 6192.0731 6002.2749 6065.5430
      3872 88.549000 6272.8979 6002.2773 6059.1489
      3873 88.568000 6231.0320 6002.2788 6062.9678
      3874 88.587000 6075.9229 6002.2803 6077.3848
      3875 88.606000 6185.8166 6002.2827 6106.5811
      3876 88.625000 6323.3404 6002.2842 6154.3862
      3877 88.644000 6325.0304 6002.2861 6221.6489
      3878 88.663000 6241.2856 6002.2881 6300.5581
      3879 88.682000 6471.8245 6002.2896 6374.8628
      3880 88.701000 6420.0385 6002.2920 6407.1631
      3881 88.720000 6452.4514 6002.2939 6374.4380
      3882 88.739000 6317.8010 6002.2959 6305.4897
      3883 88.758000 6310.4279 6002.2974 6224.0034
      3884 88.777000 6212.3898 6002.2993 6157.0513
      3885 88.796000 6080.3795 6002.3018 6110.9854
      3886 88.815000 6306.7627 6002.3032 6083.8691
      3887 88.834000 6238.8183 6002.3057 6071.0234
      3888 88.853000 6274.6390 6002.3076 6068.8857
      3889 88.872000 6256.0028 6002.3096 6075.6768
      3890 88.891000 6186.0712 6002.3115 6092.7612
      3891 88.910000 6269.3678 6002.3140 6122.3164
      3892 88.929000 6338.5704 6002.3159 6165.2349
      3893 88.948000 6191.1934 6002.3179 6217.9917
      3894 88.967000 6358.8646 6002.3198 6268.3818
      3895 88.986000 6295.9946 6002.3223 6297.5952
      3896 89.005000 6278.2162 6002.3242 6298.1782
      3897 89.024000 6421.0950 6002.3262 6282.6597
      3898 89.043000 6313.5459 6002.3281 6253.4248
      3899 89.062000 6298.8194 6002.3306 6225.1841
      3900 89.081000 6257.3183 6002.3330 6214.8569
      3901 89.100000 6328.5565 6002.3350 6238.0889
      3902 89.119000 6459.2053 6002.3369 6307.2090
      3903 89.138000 6409.8517 6002.3398 6428.7881
      3904 89.157000 6534.0210 6002.3418 6595.1704
      3905 89.176000 6621.7621 6002.3438 6772.8013
      3906 89.195000 6560.0730 6002.3462 6887.6538
      3907 89.214000 6530.9749 6002.3486 6871.7773
      3908 89.233000 6440.8478 6002.3511 6736.1670
      3909 89.252000 6338.8474 6002.3530 6570.3340
      3910 89.271000 6307.9071 6002.3550 6421.8955
      3911 89.290000 6301.2630 6002.3584 6319.5132
      3912 89.309000 6276.3282 6002.3608 6261.1606
      3913 89.328000 6341.1832 6002.3623 6234.7056
      3914 89.347000 6402.8609 6002.3652 6231.0356
      3915 89.366000 6315.9186 6002.3677 6244.9839
      3916 89.385000 6361.1669 6002.3706 6270.5317
      3917 89.404000 6324.0305 6002.3726 6303.5957
      3918 89.423000 6172.4786 6002.3755 6349.1030
      3919 89.442000 6320.6451 6002.3779 6411.3892
      3920 89.461000 6387.3108 6002.3799 6475.4346
      3921 89.480000 6385.6441 6002.3823 6507.7891
      3922 89.499000 6235.3500 6002.3853 6475.6563
      3923 89.518000 6298.7964 6002.3877 6395.0698
      3924 89.537000 6266.2565 6002.3906 6311.5313
      3925 89.556000 6325.8893 6002.3926 6244.7085
      3926 89.575000 6423.4040 6002.3955 6210.2383
      3927 89.594000 6427.3045 6002.3984 6218.9316
      3928 89.613000 6443.0473 6002.4009 6267.1680
      3929 89.632000 6462.2225 6002.4033 6364.4346
      3930 89.651000 6533.6059 6002.4058 6510.1094
      3931 89.670000 6515.0711 6002.4087 6686.9082
      3932 89.689000 6540.5873 6002.4111 6844.1948
      3933 89.708000 6727.6231 6002.4146 6920.2153
      3934 89.727000 6554.3023 6002.4170 6854.6450
      3935 89.746000 6475.4468 6002.4199 6688.7603
      3936 89.765000 6451.9686 6002.4229 6504.1050
      3937 89.784000 6310.4580 6002.4253 6350.1064
      3938 89.803000 6359.7419 6002.4287 6241.7749
      3939 89.822000 6294.5108 6002.4307 6176.5620
      3940 89.841000 6324.7972 6002.4336 6143.5278
      3941 89.860000 6368.7356 6002.4365 6133.2534
      3942 89.879000 6239.1010 6002.4395 6143.1724
      3943 89.898000 6297.6060 6002.4424 6171.8813
      3944 89.917000 6355.3858 6002.4453 6225.8325
      3945 89.936000 6436.5725 6002.4482 6309.7593
      3946 89.955000 6506.9737 6002.4517 6423.0879
      3947 89.974000 6488.4940 6002.4536 6549.5410
      3948 89.993000 6579.7423 6002.4575 6664.4229
      3949 90.012000 6715.0087 6002.4600 6741.0332
      3950 90.031000 6712.4219 6002.4629 6791.1538
      3951 90.050000 6642.7641 6002.4663 6819.9775
      3952 90.069000 6649.5319 6002.4692 6791.5391
      3953 90.088000 6568.1726 6002.4722 6680.3574
      3954 90.107000 6434.2453 6002.4756 6524.0771
      3955 90.126000 6417.2572 6002.4785 6374.5405
      3956 90.145000 6356.8871 6002.4814 6257.5591
      3957 90.164000 6324.5551 6002.4854 6177.5391
      3958 90.183000 6340.8865 6002.4878 6129.2632
      3959 90.202000 6360.5582 6002.4912 6097.6709
      3960 90.221000 6367.0510 6002.4946 6088.0493
      3961 90.240000 6286.0835 6002.4980 6091.1973
      3962 90.259000 6308.6636 6002.5010 6108.0947
      3963 90.278000 6266.4855 6002.5039 6141.4165
      3964 90.297000 6292.6306 6002.5073 6191.9448
      3965 90.316000 6205.1625 6002.5112 6254.2075
      3966 90.335000 6380.8369 6002.5142 6311.0015
      3967 90.354000 6183.2235 6002.5171 6332.7720
      3968 90.373000 6257.1856 6002.5205 6302.6699
      3969 90.392000 6220.0201 6002.5239 6239.9785
      3970 90.411000 6102.9379 6002.5269 6173.3838
      3971 90.430000 6183.9023 6002.5308 6118.6616
      3972 90.449000 6229.9536 6002.5337 6080.2671
      3973 90.468000 6158.0360 6002.5376 6056.1582
      3974 90.487000 6145.7052 6002.5410 6039.2700
      3975 90.506000 6028.3627 6002.5444 6031.7827
      3976 90.525000 6119.1020 6002.5479 6028.0015
      3977 90.544000 6010.3961 6002.5513 6022.0112
      3978 90.563000 6079.4596 6002.5547 6022.8218
      3979 90.582000 6008.6266 6002.5586 6024.8340
      3980 90.601000 6033.6775 6002.5620 6027.0068
      3981 90.620000 6001.0636 6002.5654 6027.6304
      3982 90.639000 6127.7707 6002.5698 6025.5112
      3983 90.658000 6008.3332 6002.5728 6021.5068
      3984 90.677000 6097.6007 6002.5767 6017.2754
      3985 90.696000 6065.5236 6002.5801 6013.7432
      3986 90.715000 5962.0764 6002.5840 6011.2344
      3987 90.734000 5909.4806 6002.5879 6009.6885
      3988 90.753000 5899.0543 6002.5908 6008.9297
      3989 90.772000 6068.0097 6002.5942 6008.8218
      3990 90.791000 6105.1416 6002.5986 6009.3286
      3991 90.810000 6082.2558 6002.6025 6010.4673
      3992 90.829000 6063.2027 6002.6060 6009.8784
      3993 90.848000 6079.1808 6002.6099 6012.1001
      3994 90.867000 6074.0051 6002.6138 6014.0479
      3995 90.886000 6150.1234 6002.6177 6015.1899
      3996 90.905000 6179.6126 6002.6211 6015.1538
      3997 90.924000 5996.7845 6002.6250 6013.6938
      3998 90.943000 5961.1933 6002.6284 6011.3057
      3999 90.962000 6085.2839 6002.6328 6008.8760
      4000 90.981000 6111.9956 6002.6367 6006.9180
      4001 91.000000 6038.2268 6002.6406 6005.5615
      4002 91.019000 5987.4781 6002.6445 6004.7407
      4003 91.038000 6091.0775 6002.6479 6004.3262
      4004 91.057000 6055.2970 6002.6523 6004.2109
      4005 91.076000 6034.0354 6002.6563 6004.3291
      4006 91.095000 6046.4429 6002.6606 6004.6392
      4007 91.114000 6084.2205 6002.6650 6004.9507
      4008 91.133000 5944.3192 6002.6689 6005.3687
      4009 91.152000 5959.1612 6002.6738 6005.5210
      4010 91.171000 6023.1142 6002.6768 6005.2612
      4011 91.190000 5982.1996 6002.6816 6004.7417
      4012 91.209000 6010.8737 6002.6855 6004.1899
      4013 91.228000 5927.2579 6002.6899 6003.7363
      4014 91.247000 5890.3848 6002.6938 6003.4141
      4015 91.266000 5989.7504 6002.6978 6003.2095
      4016 91.285000 5959.9675 6002.7021 6003.0879
      4017 91.304000 6029.2677 6002.7070 6004.5557
      4018 91.323000 6009.1296 6002.7104 6004.8125
      4019 91.342000 5956.9074 6002.7153 6004.9106
      4020 91.361000 6016.5565 6002.7192 6005.4028
      4021 91.380000 5938.4938 6002.7236 6005.6323
      4022 91.399000 5867.9449 6002.7280 6005.8403
      4023 91.418000 5968.5547 6002.7334 6006.1636
      4024 91.437000 6043.2368 6002.7378 6006.5415
      4025 91.456000 6135.0924 6002.7412 6006.9883
      4026 91.475000 5975.5584 6002.7466 6007.5225
      4027 91.494000 5968.6381 6002.7510 6008.1631
      4028 91.513000 5980.5347 6002.7544 6008.9414
      4029 91.532000 5963.5215 6002.7598 6009.9019
      4030 91.551000 6084.1503 6002.7642 6011.1035
      4031 91.570000 6174.6052 6002.7686 6012.6504
      4032 91.589000 6123.0853 6002.7729 6015.4746
      4033 91.608000 6100.5478 6002.7773 6018.6494
      4034 91.627000 6069.6360 6002.7822 6023.5469
      4035 91.646000 6079.6783 6002.7866 6032.0737
      4036 91.665000 6067.0703 6002.7920 6046.5405
      4037 91.684000 6152.4863 6002.7954 6070.2842
      4038 91.703000 6151.4893 6002.8013 6105.7183
      4039 91.722000 6138.3252 6002.8062 6152.0610
      4040 91.741000 6109.3371 6002.8101 6201.8267
      4041 91.760000 6096.1982 6002.8149 6237.8164
      4042 91.779000 6166.8525 6002.8198 6241.7061
      4043 91.798000 6184.8330 6002.8247 6215.4922
      4044 91.817000 6094.2540 6002.8291 6174.3223
      4045 91.836000 6042.2727 6002.8340 6130.9668
      4046 91.855000 6030.1482 6002.8389 6093.4063
      4047 91.874000 6018.4921 6002.8442 6065.7271
      4048 91.893000 6085.3587 6002.8491 6047.8843
      4049 91.912000 6090.1089 6002.8535 6037.9058
      4050 91.931000 6070.3909 6002.8589 6033.9434
      4051 91.950000 6114.0863 6002.8638 6035.1675
      4052 91.969000 6081.9311 6002.8691 6041.8584
      4053 91.988000 5985.9964 6002.8735 6054.8281
      4054 92.007000 6025.2699 6002.8784 6074.2354
      4055 92.026000 6046.6121 6002.8843 6098.0059
      4056 92.045000 6062.3427 6002.8887 6121.7261
      4057 92.064000 6213.1417 6002.8936 6131.4971
      4058 92.083000 6021.4971 6002.8994 6124.3823
      4059 92.102000 5970.7974 6002.9043 6106.6318
      4060 92.121000 6089.4198 6002.9097 6085.4639
      4061 92.140000 6105.5332 6002.9146 6066.1357
      4062 92.159000 6029.0329 6002.9189 6052.2065
      4063 92.178000 6112.6832 6002.9253 6045.2256
      4064 92.197000 6148.3474 6002.9297 6045.1421
      4065 92.216000 6053.4956 6002.9355 6050.9204
      4066 92.235000 6103.2862 6002.9404 6060.4390
      4067 92.254000 6109.2194 6002.9463 6068.3423
      4068 92.273000 6129.5724 6002.9512 6071.6431
      4069 92.292000 6126.6207 6002.9575 6066.4785
      4070 92.311000 6188.6474 6002.9624 6056.2358
      4071 92.330000 6024.0220 6002.9678 6047.6406
      4072 92.349000 6056.5460 6002.9736 6041.6460
      4073 92.368000 6134.7941 6002.9790 6040.8833
      4074 92.387000 6124.8385 6002.9849 6047.0020
      4075 92.406000 6163.7806 6002.9888 6062.3423
      4076 92.425000 6223.2860 6002.9951 6089.7178
      4077 92.444000 6157.2327 6003.0010 6130.7139
      4078 92.463000 6145.7887 6003.0063 6182.6772
      4079 92.482000 6168.2259 6003.0112 6234.7061
      4080 92.501000 6183.7770 6003.0171 6265.1265
      4081 92.520000 6159.8969 6003.0239 6256.1680
      4082 92.539000 6263.1677 6003.0283 6216.9785
      4083 92.558000 6152.3956 6003.0347 6169.2246
      4084 92.577000 6104.0783 6003.0396 6125.0557
      4085 92.596000 6136.7453 6003.0464 6089.2095
      4086 92.615000 6142.1543 6003.0518 6063.8374
      4087 92.634000 6078.0511 6003.0562 6047.8369
      4088 92.653000 6101.4234 6003.0630 6039.0674
      4089 92.672000 6184.3239 6003.0684 6035.9521
      4090 92.691000 6104.5586 6003.0747 6038.0718
      4091 92.710000 6008.1173 6003.0801 6046.0957
      4092 92.729000 5982.0615 6003.0864 6061.0420
      4093 92.748000 6061.4243 6003.0923 6082.5469
      4094 92.767000 6166.2842 6003.0981 6108.6709
      4095 92.786000 6134.5110 6003.1045 6131.1816
      4096 92.805000 6131.0326 6003.1108 6137.9058
      4097 92.824000 6069.6447 6003.1167 6123.8857
      4098 92.843000 6039.8759 6003.1221 6098.7852
      4099 92.862000 5969.8670 6003.1274 6073.4434
      4100 92.881000 6060.7944 6003.1348 6054.2197
      4101 92.900000 6089.0877 6003.1401 6043.1304
      4102 92.919000 6154.9265 6003.1470 6040.2334
      4103 92.938000 6029.9235 6003.1519 6044.7964
      4104 92.957000 6017.5882 6003.1587 6055.6187
      4105 92.976000 6030.3692 6003.1650 6070.3413
      4106 92.995000 6116.1424 6003.1714 6082.3833
      4107 93.014000 6049.9187 6003.1777 6087.6655
      4108 93.033000 6099.1897 6003.1836 6080.1416
      4109 93.052000 6034.1493 6003.1899 6064.5142
      4110 93.071000 6061.6295 6003.1963 6048.2969
      4111 93.090000 6127.1458 6003.2021 6035.0220
      4112 93.109000 6221.9266 6003.2090 6025.5498
      4113 93.128000 6067.0425 6003.2153 6019.4434
      4114 93.147000 5896.4573 6003.2212 6015.8779
      4115 93.166000 5945.6890 6003.2280 6014.1157
      4116 93.185000 6036.9557 6003.2344 6013.7681
      4117 93.204000 6018.7563 6003.2412 6014.8540
      4118 93.223000 6097.9756 6003.2471 6017.6826
      4119 93.242000 6103.5884 6003.2549 6022.5713
      4120 93.261000 5959.0460 6003.2607 6029.4312
      4121 93.280000 6059.9905 6003.2676 6036.3584
      4122 93.299000 6133.8785 6003.2744 6042.8271
      4123 93.318000 6069.6623 6003.2803 6044.1514
      4124 93.337000 6119.1059 6003.2866 6039.1445
      4125 93.356000 5990.4957 6003.2935 6030.8740
      4126 93.375000 6015.4231 6003.3008 6022.7002
      4127 93.394000 6020.5823 6003.3071 6016.2441
      4128 93.413000 5926.8369 6003.3140 6011.8301
      4129 93.432000 6027.8573 6003.3203 6009.1147
      4130 93.451000 6102.7283 6003.3281 6007.5522
      4131 93.470000 6068.8425 6003.3350 6006.6641
      4132 93.489000 6033.0935 6003.3408 6005.5625
      4133 93.508000 5989.1877 6003.3481 6005.2930
      4134 93.527000 6011.9903 6003.3555 6005.1333
      4135 93.546000 6060.5354 6003.3623 6005.0151
      4136 93.565000 6035.8614 6003.3691 6004.8750
      4137 93.584000 6013.7403 6003.3760 6004.6748
      4138 93.603000 6046.4644 6003.3833 6004.4766
      4139 93.622000 6041.5823 6003.3901 6004.2979
      4140 93.641000 6040.9425 6003.3975 6004.1548
      4141 93.660000 5985.8838 6003.4048 6004.0479
      4142 93.679000 5885.4775 6003.4106 6003.9683
      4143 93.698000 5871.8105 6003.4180 6003.9116
      4144 93.717000 6012.4556 6003.4253 6003.8687
      4145 93.736000 5986.4467 6003.4331 6003.8286
      4146 93.755000 5985.2734 6003.4399 6003.8018
      4147 93.774000 6039.0953 6003.4478 6003.7813
      4148 93.793000 6005.3930 6003.4551 6003.4780
      4149 93.812000 6060.3543 6003.4614 6003.4858
      4150 93.831000 6018.5560 6003.4692 6003.4985
      4151 93.850000 6045.9416 6003.4766 6003.5151
      4152 93.869000 6129.5690 6003.4844 6003.5376
      4153 93.888000 6114.3499 6003.4922 6003.5659
      4154 93.907000 6037.5922 6003.4990 6003.5957
      4155 93.926000 6042.4017 6003.5063 6003.6826
      4156 93.945000 6034.5789 6003.5142 6003.6968
      4157 93.964000 6046.4414 6003.5210 6003.6938
      4158 93.983000 6036.9314 6003.5278 6003.6841
      4159 94.002000 5983.2300 6003.5366 6003.6792
      4160 94.021000 6006.2123 6003.5435 6003.6787
      4161 94.040000 5976.8724 6003.5513 6003.6826
      4162 94.059000 6054.5850 6003.5591 6003.6968
      4163 94.078000 6018.8761 6003.5669 6003.7163
      4164 94.097000 6013.2942 6003.5742 6003.7407
      4165 94.116000 6038.0086 6003.5825 6003.7705
      4166 94.135000 5991.1104 6003.5903 6003.8071
      4167 94.154000 6065.0556 6003.5981 6003.8521
      4168 94.173000 6083.5168 6003.6060 6003.9082
      4169 94.192000 6043.6462 6003.6128 6003.9785
      4170 94.211000 6040.2572 6003.6211 6005.6914
      4171 94.230000 6062.0083 6003.6294 6005.9888
      4172 94.249000 6035.9250 6003.6372 6006.3394
      4173 94.268000 6048.4706 6003.6445 6006.8379
      4174 94.287000 5973.8621 6003.6528 6007.5923
      4175 94.306000 6019.7730 6003.6616 6008.7227
      4176 94.325000 6109.8205 6003.6694 6010.2988
      4177 94.344000 6047.7321 6003.6768 6012.2534
      4178 94.363000 6024.1285 6003.6855 6014.2539
      4179 94.382000 6079.9893 6003.6929 6015.6172
      4180 94.401000 6174.7118 6003.7012 6015.7764
      4181 94.420000 6131.5021 6003.7090 6015.0459
      4182 94.439000 6022.4712 6003.7178 6014.2231
      4183 94.458000 6068.7102 6003.7256 6013.8486
      4184 94.477000 6027.1893 6003.7344 6014.1870
      4185 94.496000 6042.4502 6003.7427 6015.4014
      4186 94.515000 6040.8524 6003.7505 6018.5786
      4187 94.534000 6007.3704 6003.7593 6022.9336
      4188 94.553000 5977.7716 6003.7681 6030.7134
      4189 94.572000 6063.8865 6003.7759 6044.3604
      4190 94.591000 5956.9436 6003.7842 6066.7896
      4191 94.610000 6026.6356 6003.7925 6099.9243
      4192 94.629000 6037.8007 6003.8013 6142.2490
      4193 94.648000 6142.0532 6003.8101 6185.6382
      4194 94.667000 6027.0133 6003.8184 6212.6631
      4195 94.686000 6047.9303 6003.8271 6206.2588
      4196 94.705000 6028.3867 6003.8354 6171.2422
      4197 94.724000 6075.5638 6003.8442 6127.2168
      4198 94.743000 6200.7334 6003.8525 6088.2568
      4199 94.762000 6032.0027 6003.8613 6060.0879
      4200 94.781000 6081.3238 6003.8701 6041.8682
      4201 94.800000 6030.4753 6003.8789 6031.5562
      4202 94.819000 5864.2933 6003.8872 6026.4312
      4203 94.838000 6098.0390 6003.8970 6024.6699
      4204 94.857000 6120.7325 6003.9053 6025.6548
      4205 94.876000 5964.7033 6003.9141 6029.8047
      4206 94.895000 5971.6424 6003.9229 6038.3667
      4207 94.914000 6040.4092 6003.9321 6052.3213
      4208 94.933000 5969.8737 6003.9414 6071.4307
      4209 94.952000 6112.2346 6003.9502 6092.7061
      4210 94.971000 6054.2068 6003.9590 6108.7109
      4211 94.990000 5926.0296 6003.9673 6109.8560
      4212 95.009000 5962.1542 6003.9766 6095.1577
      4213 95.028000 5973.1880 6003.9854 6073.6353
      4214 95.047000 6059.6715 6003.9951 6053.4478
      4215 95.066000 6038.5326 6004.0039 6038.4595
      4216 95.085000 6008.8319 6004.0132 6028.9858
      4217 95.104000 6020.7477 6004.0229 6024.0977
      4218 95.123000 6044.8768 6004.0322 6023.0923
      4219 95.142000 6119.7710 6004.0410 6025.5605
      4220 95.161000 6104.5305 6004.0503 6030.1001
      4221 95.180000 6023.2342 6004.0601 6039.5889
      4222 95.199000 6050.0750 6004.0698 6051.3550
      4223 95.218000 6098.9484 6004.0786 6062.0728
      4224 95.237000 6024.0221 6004.0874 6066.1943
      4225 95.256000 5956.6977 6004.0972 6060.6362
      4226 95.275000 5983.2269 6004.1069 6049.0669
      4227 95.294000 5976.9798 6004.1162 6036.8701
      4228 95.313000 5957.7443 6004.1260 6026.9697
      4229 95.332000 5974.7444 6004.1357 6020.1704
      4230 95.351000 6013.8547 6004.1445 6016.1406
      4231 95.370000 6043.8941 6004.1538 6014.1450
      4232 95.389000 5966.2803 6004.1646 6014.2319
      4233 95.408000 5901.5915 6004.1733 6014.9424
      4234 95.427000 6030.3803 6004.1841 6017.1660
      4235 95.446000 6035.6880 6004.1934 6021.5952
      4236 95.465000 5993.1829 6004.2031 6028.3101
      4237 95.484000 6055.6357 6004.2129 6039.2354
      4238 95.503000 6069.7503 6004.2227 6052.6841
      4239 95.522000 6025.2031 6004.2324 6065.4546
      4240 95.541000 5883.4411 6004.2432 6071.7256
      4241 95.560000 5954.3419 6004.2524 6067.4004
      4242 95.579000 5993.6386 6004.2622 6055.4629
      4243 95.598000 5952.2071 6004.2725 6041.9165
      4244 95.617000 5998.5700 6004.2827 6030.5220
      4245 95.636000 5963.5249 6004.2930 6022.5024
      4246 95.655000 6042.7311 6004.3032 6017.6396
      4247 95.674000 5953.3522 6004.3135 6015.1450
      4248 95.693000 6146.3962 6004.3232 6014.2593
      4249 95.712000 5973.9902 6004.3330 6014.4336
      4250 95.731000 6121.6114 6004.3438 6016.1875
      4251 95.750000 6159.6869 6004.3535 6020.0615
      4252 95.769000 6205.3395 6004.3647 6026.9209
      4253 95.788000 6036.0880 6004.3750 6037.9316
      4254 95.807000 5944.3943 6004.3853 6053.3496
      4255 95.826000 6076.5059 6004.3955 6071.4360
      4256 95.845000 6113.1353 6004.4063 6087.0923
      4257 95.864000 6033.9866 6004.4165 6092.3174
      4258 95.883000 6031.5735 6004.4268 6083.4839
      4259 95.902000 6000.8879 6004.4370 6066.3306
      4260 95.921000 5954.8152 6004.4478 6048.5391
      4261 95.940000 6078.7776 6004.4585 6034.1714
      4262 95.959000 6020.3984 6004.4697 6024.2642
      4263 95.978000 5981.1777 6004.4790 6018.2354
      4264 95.997000 6062.9106 6004.4902 6014.9282
      4265 96.016000 6149.7633 6004.5010 6013.0400
      4266 96.035000 6148.1823 6004.5122 6012.3130
      4267 96.054000 6117.2156 6004.5220 6012.7227
      4268 96.073000 6058.0351 6004.5327 6014.3149
      4269 96.092000 6060.3133 6004.5444 6017.4492
      4270 96.111000 6047.4126 6004.5547 6022.6675
      4271 96.130000 5943.2376 6004.5659 6030.1079
      4272 96.149000 6022.0066 6004.5767 6039.0024
      4273 96.168000 6120.3842 6004.5879 6046.9839
      4274 96.187000 6000.6334 6004.5991 6050.5596
      4275 96.206000 5977.8693 6004.6099 6048.4243
      4276 96.225000 6025.2557 6004.6206 6042.1636
      4277 96.244000 6026.1664 6004.6318 6033.8335
      4278 96.263000 6134.6196 6004.6436 6025.6147
      4279 96.282000 6129.3280 6004.6538 6019.0127
      4280 96.301000 6122.3471 6004.6660 6014.3877
      4281 96.320000 6099.0590 6004.6768 6011.4365
      4282 96.339000 6062.4557 6004.6880 6009.0288
      4283 96.358000 6102.8449 6004.7002 6008.0469
      4284 96.377000 6060.4725 6004.7114 6007.4912
      4285 96.396000 6062.2274 6004.7227 6007.2012
      4286 96.415000 6030.0249 6004.7339 6007.1255
      4287 96.434000 6065.6686 6004.7451 6010.0518
      4288 96.453000 6124.2002 6004.7568 6010.7769
      4289 96.472000 6097.0657 6004.7681 6011.9253
      4290 96.491000 6113.0558 6004.7803 6013.4932
      4291 96.510000 6149.2364 6004.7910 6015.2866
      4292 96.529000 6130.9695 6004.8032 6016.8125
      4293 96.548000 5871.5138 6004.8145 6017.3931
      4294 96.567000 6136.6740 6004.8257 6016.9165
      4295 96.586000 6027.0931 6004.8384 6016.0161
      4296 96.605000 6045.2625 6004.8501 6015.3037
      4297 96.624000 6021.8859 6004.8618 6015.0791
      4298 96.643000 6080.2610 6004.8735 6015.4292
      4299 96.662000 6010.1694 6004.8853 6016.0991
      4300 96.681000 5944.7520 6004.8970 6017.5933
      4301 96.700000 5948.6893 6004.9092 6019.6035
      4302 96.719000 6057.1766 6004.9209 6022.5894
      4303 96.738000 6049.8234 6004.9331 6027.0308
      4304 96.757000 6024.1470 6004.9453 6035.6196
      4305 96.776000 6070.0872 6004.9580 6048.2529
      4306 96.795000 6034.2342 6004.9692 6071.0845
      4307 96.814000 5959.4829 6004.9814 6107.5503
      4308 96.833000 5992.6922 6004.9941 6162.1045
      4309 96.852000 6065.5765 6005.0063 6232.6621
      4310 96.871000 6075.9623 6005.0186 6306.9248
      4311 96.890000 6039.8003 6005.0303 6356.7012
      4312 96.909000 6032.3930 6005.0430 6351.2471
      4313 96.928000 6064.6928 6005.0552 6294.8633
      4314 96.947000 6123.1489 6005.0679 6220.6572
      4315 96.966000 6093.9180 6005.0801 6153.8071
      4316 96.985000 5952.3177 6005.0933 6104.2261
      4317 97.004000 5979.1359 6005.1050 6072.3921
      4318 97.023000 6067.6016 6005.1177 6054.2480
      4319 97.042000 6035.5305 6005.1299 6045.1636
      4320 97.061000 6118.8339 6005.1426 6041.6709
      4321 97.080000 6159.1812 6005.1558 6042.2832
      4322 97.099000 6072.9848 6005.1685 6047.3716
      4323 97.118000 6055.1687 6005.1807 6059.2964
      4324 97.137000 6024.1804 6005.1938 6080.3101
      4325 97.156000 6025.8025 6005.2070 6113.6064
      4326 97.175000 6045.6628 6005.2192 6159.3486
      4327 97.194000 5979.4076 6005.2324 6212.0156
      4328 97.213000 5932.7341 6005.2456 6256.5449
      4329 97.232000 5925.6493 6005.2578 6274.6743
      4330 97.251000 6110.3590 6005.2710 6261.7393
      4331 97.270000 6116.5520 6005.2842 6225.3311
      4332 97.289000 6114.6491 6005.2969 6182.1929
      4333 97.308000 6051.9128 6005.3105 6136.7734
      4334 97.327000 5971.2039 6005.3237 6099.4478
      4335 97.346000 5967.0293 6005.3374 6072.2324
      4336 97.365000 6044.2798 6005.3491 6054.3145
      4337 97.384000 6038.5970 6005.3633 6040.9067
      4338 97.403000 5945.4545 6005.3770 6034.9126
      4339 97.422000 6202.0562 6005.3901 6031.9551
      4340 97.441000 5988.6789 6005.4028 6031.1079
      4341 97.460000 6060.3623 6005.4165 6032.1255
      4342 97.479000 6094.7298 6005.4297 6035.3555
      4343 97.498000 6214.2917 6005.4434 6041.3652
      4344 97.517000 6172.4223 6005.4575 6050.7749
      4345 97.536000 6140.0763 6005.4702 6063.5103
      4346 97.555000 6051.6525 6005.4844 6078.0405
      4347 97.574000 6025.9605 6005.4971 6090.6069
      4348 97.593000 6005.9532 6005.5112 6097.3096
      4349 97.612000 6104.2224 6005.5254 6101.8774
      4350 97.631000 6126.1246 6005.5391 6107.5220
      4351 97.650000 6102.8668 6005.5527 6125.0352
      4352 97.669000 6106.6035 6005.5664 6164.0874
      4353 97.688000 6116.3076 6005.5801 6232.3691
      4354 97.707000 6177.9487 6005.5947 6329.3364
      4355 97.726000 6198.9419 6005.6084 6444.1797
      4356 97.745000 6157.1285 6005.6226 6538.6758
      4357 97.764000 6187.4540 6005.6362 6561.2515
      4358 97.783000 6237.0697 6005.6504 6494.2617
      4359 97.802000 6217.5412 6005.6646 6381.4048
      4360 97.821000 6145.3246 6005.6787 6269.7695
      4361 97.840000 6116.3243 6005.6929 6182.1353
      4362 97.859000 6126.8928 6005.7070 6123.2329
      4363 97.878000 6112.4435 6005.7212 6088.4800
      4364 97.897000 6132.5176 6005.7349 6070.2373
      4365 97.916000 6143.7866 6005.7500 6061.9287
      4366 97.935000 6102.4494 6005.7642 6059.4854
      4367 97.954000 6109.2378 6005.7788 6061.5933
      4368 97.973000 6095.4629 6005.7935 6069.8379
      4369 97.992000 6170.6728 6005.8076 6087.8784
      4370 98.011000 6096.1215 6005.8223 6119.4976
      4371 98.030000 6021.2077 6005.8369 6165.9229
      4372 98.049000 6022.5624 6005.8511 6222.2363
      4373 98.068000 6175.0115 6005.8657 6272.5654
      4374 98.087000 6128.2257 6005.8809 6291.4863
      4375 98.106000 6152.8710 6005.8950 6264.5283
      4376 98.125000 6111.0482 6005.9097 6209.5049
      4377 98.144000 6098.0444 6005.9248 6151.6533
      4378 98.163000 6134.9160 6005.9399 6104.4932
      4379 98.182000 6136.5730 6005.9546 6071.7813
      4380 98.201000 6036.3816 6005.9692 6052.2656
      4381 98.220000 6119.7040 6005.9849 6041.6709
      4382 98.239000 6021.9186 6005.9995 6032.6216
      4383 98.258000 6238.5274 6006.0146 6030.5938
      4384 98.277000 6157.7562 6006.0303 6029.0244
      4385 98.296000 5931.5132 6006.0454 6026.5835
      4386 98.315000 6057.9700 6006.0601 6023.3442
      4387 98.334000 6076.0529 6006.0747 6020.1113
      4388 98.353000 6139.0691 6006.0898 6017.4346
      4389 98.372000 6087.8160 6006.1055 6015.4590
      4390 98.391000 6029.5052 6006.1221 6014.0933
      4391 98.410000 6075.5069 6006.1367 6013.1807
      4392 98.429000 5976.5194 6006.1523 6012.5659
      4393 98.448000 6034.3328 6006.1680 6012.2480
      4394 98.467000 6034.9268 6006.1826 6012.1299
      4395 98.486000 6113.0035 6006.1987 6012.1899
      4396 98.505000 6071.4827 6006.2144 6012.4775
      4397 98.524000 6014.3380 6006.2300 6013.1694
      4398 98.543000 6068.1690 6006.2451 6014.7231
      4399 98.562000 5975.6201 6006.2607 6015.2139
      4400 98.581000 6020.7394 6006.2769 6019.4839
      4401 98.600000 6029.1086 6006.2930 6025.5752
      4402 98.619000 6100.5258 6006.3081 6033.2100
      4403 98.638000 6223.8206 6006.3242 6041.4102
      4404 98.657000 6122.0133 6006.3398 6047.9565
      4405 98.676000 6073.5986 6006.3560 6049.2734
      4406 98.695000 6059.4913 6006.3721 6044.0361
      4407 98.714000 5990.2973 6006.3882 6035.3511
      4408 98.733000 6028.8852 6006.4043 6026.7651
      4409 98.752000 6076.1927 6006.4204 6019.9805
      4410 98.771000 6047.6925 6006.4370 6015.3423
      4411 98.790000 5916.0889 6006.4526 6012.5854
      4412 98.809000 6031.1718 6006.4688 6011.0767
      4413 98.828000 6091.1486 6006.4854 6010.3218
      4414 98.847000 5961.6856 6006.5015 6010.0752
      4415 98.866000 5970.7049 6006.5181 6010.1470
      4416 98.885000 5912.1364 6006.5347 6010.6626
      4417 98.904000 6062.0609 6006.5513 6011.8271
      4418 98.923000 6068.6316 6006.5669 6013.9058
      4419 98.942000 6090.9585 6006.5840 6017.0688
      4420 98.961000 6097.3518 6006.6011 6021.1328
      4421 98.980000 6022.7766 6006.6182 6025.2637
      4422 98.999000 6021.5062 6006.6338 6027.7070
      4423 99.018000 6105.4628 6006.6504 6026.8394
      4424 99.037000 6053.3515 6006.6675 6023.2520
      4425 99.056000 6049.5845 6006.6841 6018.8911
      4426 99.075000 5895.1326 6006.7017 6015.0874
      4427 99.094000 6032.0322 6006.7188 6012.2842
      4428 99.113000 5960.5005 6006.7354 6010.5127
      4429 99.132000 6007.1804 6006.7520 6009.4932
      4430 99.151000 6018.3113 6006.7690 6008.6528
      4431 99.170000 6007.5118 6006.7861 6008.4229
      4432 99.189000 6014.3001 6006.8037 6008.4189
      4433 99.208000 6046.8880 6006.8213 6008.7910
      4434 99.227000 6035.0746 6006.8379 6009.2466
      4435 99.246000 5970.1834 6006.8555 6011.3394
      4436 99.265000 5997.8890 6006.8726 6012.6079
      4437 99.284000 6143.6368 6006.8896 6014.1260
      4438 99.303000 6076.0930 6006.9072 6015.5127
      4439 99.322000 6054.8779 6006.9248 6016.1357
      4440 99.341000 6070.2592 6006.9424 6015.6865
      4441 99.360000 6034.4251 6006.9604 6014.6182
      4442 99.379000 6089.8827 6006.9775 6013.5430
      4443 99.398000 6083.2049 6006.9941 6012.7900
      4444 99.417000 5958.7043 6007.0132 6012.4590
      4445 99.436000 5970.2880 6007.0303 6012.5200
      4446 99.455000 6022.5756 6007.0483 6012.9116
      4447 99.474000 6065.2270 6007.0659 6013.5903
      4448 99.493000 6097.9982 6007.0840 6014.4199
      4449 99.512000 6087.0604 6007.1021 6015.7832
      4450 99.531000 6023.8204 6007.1201 6017.7334
      4451 99.550000 6000.8246 6007.1372 6020.8198
      4452 99.569000 6055.4076 6007.1553 6025.7305
      4453 99.588000 6126.6247 6007.1743 6034.7036
      4454 99.607000 6180.2827 6007.1924 6048.5840
      4455 99.626000 6156.5320 6007.2104 6070.1963
      4456 99.645000 6150.7297 6007.2275 6100.4521
      4457 99.664000 6099.7851 6007.2471 6136.9497
      4458 99.683000 6211.5529 6007.2646 6172.4912
      4459 99.702000 6202.2103 6007.2837 6195.0283
      4460 99.721000 6184.4811 6007.3018 6191.4390
      4461 99.740000 6078.3822 6007.3203 6162.2134
      4462 99.759000 6223.3434 6007.3389 6123.2598
      4463 99.778000 6133.0271 6007.3574 6087.4565
      4464 99.797000 6069.1639 6007.3755 6060.5181
      4465 99.816000 6111.1584 6007.3940 6042.9331
      4466 99.835000 5977.0770 6007.4136 6032.6484
      4467 99.854000 6157.7958 6007.4316 6027.1733
      4468 99.873000 6129.4112 6007.4502 6024.5957
      4469 99.892000 5976.8505 6007.4692 6023.9175
      4470 99.911000 6097.2226 6007.4883 6024.9688
      4471 99.930000 5963.2226 6007.5068 6028.2520
      4472 99.949000 6055.1409 6007.5259 6034.7285
      4473 99.968000 6169.2085 6007.5449 6045.4272
      4474 99.987000 6127.8251 6007.5645 6060.6523
      4475100.006000 6122.4430 6007.5830 6078.8296
      4476100.025000 6108.9814 6007.6025 6095.8179
      4477100.044000 6175.7101 6007.6216 6105.0449
      4478100.063000 6141.9360 6007.6416 6102.1748
      4479100.082000 6125.2151 6007.6606 6086.4170
      4480100.101000 6066.2479 6007.6797 6067.8447
      4481100.120000 5951.1851 6007.6992 6052.4111
      4482100.139000 6069.4635 6007.7183 6042.7646
      4483100.158000 6157.6859 6007.7373 6039.0586
      4484100.177000 6158.6337 6007.7578 6040.5718
      4485100.196000 5994.5768 6007.7773 6043.8921
      4486100.215000 5983.5845 6007.7974 6048.4678
      4487100.234000 6087.0630 6007.8164 6049.2974
      4488100.253000 6118.3887 6007.8364 6045.1523
      4489100.272000 6114.8341 6007.8560 6038.5488
      4490100.291000 6028.1104 6007.8765 6032.2974
      4491100.310000 6046.0010 6007.8955 6027.7915
      4492100.329000 6124.0525 6007.9155 6025.3945
      4493100.348000 6004.1960 6007.9351 6025.0244
      4494100.367000 5993.1914 6007.9556 6026.6821
      4495100.386000 6087.6730 6007.9756 6030.9380
      4496100.405000 6022.4546 6007.9961 6040.1279
      4497100.424000 5953.2687 6008.0156 6055.2051
      4498100.443000 6001.0145 6008.0366 6079.7090
      4499100.462000 6041.0393 6008.0566 6115.0669
      4500100.481000 6026.0055 6008.0771 6158.5337
      4501100.500000 6057.1802 6008.0972 6200.1333
      4502100.519000 5948.5438 6008.1172 6221.4517
      4503100.538000 5910.9136 6008.1387 6208.9580
      4504100.557000 5966.8537 6008.1582 6173.5415
      4505100.576000 5952.3931 6008.1792 6131.9478
      4506100.595000 5959.4607 6008.2002 6094.7168
      4507100.614000 6049.6411 6008.2202 6066.5405
      4508100.633000 6007.1511 6008.2417 6047.8276
      4509100.652000 6045.9985 6008.2617 6036.5596
      4510100.671000 6167.7576 6008.2822 6030.2715
      4511100.690000 6050.5791 6008.3032 6027.0703
      4512100.709000 6128.4411 6008.3252 6025.6816
      4513100.728000 6111.2794 6008.3452 6026.3794
      4514100.747000 6084.5127 6008.3672 6029.4175
      4515100.766000 5986.8846 6008.3872 6035.9160
      4516100.785000 6055.3105 6008.4087 6047.2026
      4517100.804000 5958.5029 6008.4297 6064.0254
      4518100.823000 6142.6568 6008.4517 6085.1147
      4519100.842000 5973.4558 6008.4731 6105.7778
      4520100.861000 5953.3040 6008.4937 6116.9443
      4521100.880000 5983.0856 6008.5146 6111.8516
      4522100.899000 6091.0043 6008.5371 6094.9858
      4523100.918000 6010.1761 6008.5581 6075.0127
      4524100.937000 6132.4823 6008.5796 6056.8564
      4525100.956000 6105.2068 6008.6016 6042.1655
      4526100.975000 6061.6354 6008.6230 6031.6533
      4527100.994000 5951.3560 6008.6445 6024.7559
      4528101.013000 5972.6602 6008.6665 6019.0435
      4529101.032000 6087.7057 6008.6885 6016.4722
      4530101.051000 5988.3607 6008.7104 6014.7603
      4531101.070000 5983.7600 6008.7314 6013.7485
      4532101.089000 5941.6884 6008.7539 6013.0786
      4533101.108000 5982.7734 6008.7754 6012.6274
      4534101.127000 6089.1933 6008.7979 6012.3477
      4535101.146000 6135.3490 6008.8203 6012.2373
      4536101.165000 6042.3091 6008.8428 6012.3345
      4537101.184000 6006.5441 6008.8638 6012.7017
      4538101.203000 5949.6900 6008.8862 6013.4004
      4539101.222000 5990.4869 6008.9092 6014.4292
      4540101.241000 6071.1800 6008.9307 6015.6572
      4541101.260000 6022.7424 6008.9541 6016.7588
      4542101.279000 6028.0665 6008.9761 6017.4033
      4543101.298000 6043.0307 6008.9990 6017.5942
      4544101.317000 6052.4272 6009.0210 6018.0933
      4545101.336000 6010.6962 6009.0439 6019.5073
      4546101.355000 5997.6248 6009.0664 6021.2598
      4547101.374000 6027.0994 6009.0889 6024.2705
      4548101.393000 5985.3559 6009.1123 6026.4238
      4549101.412000 5962.8101 6009.1348 6026.0625
      4550101.431000 5865.5805 6009.1582 6023.3726
      4551101.450000 5984.1021 6009.1812 6019.7842
      4552101.469000 6051.2377 6009.2041 6016.5195
      4553101.488000 5988.6527 6009.2266 6014.0728
      4554101.507000 5886.6004 6009.2500 6012.4805
      4555101.526000 6013.6052 6009.2739 6011.5532
      4556101.545000 5899.2404 6009.2964 6011.0547
      4557101.564000 6108.0688 6009.3198 6010.8076
      4558101.583000 6144.7567 6009.3428 6010.7080
      4559101.602000 5981.6514 6009.3662 6010.7236
      4560101.621000 6020.8302 6009.3896 6010.8745
      4561101.640000 6134.5756 6009.4136 6011.2314
      4562101.659000 6143.3763 6009.4375 6011.9014
      4563101.678000 6105.0769 6009.4604 6012.9858
      4564101.697000 6075.8317 6009.4844 6014.5054
      4565101.716000 5974.3964 6009.5073 6016.2749
      4566101.735000 6009.8569 6009.5327 6017.7754
      4567101.754000 6094.4585 6009.5562 6018.1567
      4568101.773000 6040.5190 6009.5791 6017.1987
      4569101.792000 5928.2345 6009.6035 6015.4917
      4570101.811000 5984.3138 6009.6279 6013.7725
      4571101.830000 6093.5058 6009.6514 6012.4048
      4572101.849000 5969.3969 6009.6763 6011.4717
      4573101.868000 6061.3327 6009.6997 6010.9268
      4574101.887000 6001.0219 6009.7241 6010.4888
      4575101.906000 6011.4995 6009.7476 6010.3232
      4576101.925000 6008.8671 6009.7734 6010.2349
      4577101.944000 6012.9552 6009.7969 6010.1831
      4578101.963000 5954.7714 6009.8218 6010.1543
      4579101.982000 5952.2048 6009.8457 6010.1387
      4580102.001000 5908.4447 6009.8701 6010.1328
      4581102.020000 5844.5902 6009.8955 6010.1357
      4582102.039000 5879.1145 6009.9199 6010.1440
      4583102.058000 5983.4803 6009.9448 6010.1582
      4584102.077000 5987.6493 6009.9692 6010.1768
      4585102.096000 5956.0272 6009.9941 6010.2007
      4586102.115000 6096.6499 6010.0190 6010.2319
      4587102.134000 6130.6985 6010.0439 6010.2676
      4588102.153000 6017.2085 6010.0688 6010.5000
      4589102.172000 5989.1516 6010.0947 6010.5786
      4590102.191000 5943.8313 6010.1191 6010.6885
      4591102.210000 5978.6510 6010.1440 6010.8687
      4592102.229000 5966.5610 6010.1694 6011.0742
      4593102.248000 6009.6622 6010.1943 6011.4829
      4594102.267000 6076.8606 6010.2207 6012.0479
      4595102.286000 5941.2939 6010.2461 6012.7256
      4596102.305000 5977.3939 6010.2720 6013.3687
      4597102.324000 6060.6141 6010.2964 6013.7046
      4598102.343000 5998.9988 6010.3223 6013.5630
      4599102.362000 6030.9657 6010.3477 6013.1060
      4600102.381000 6132.2320 6010.3735 6012.6245
      4601102.400000 6117.1074 6010.3994 6012.2622
      4602102.419000 6036.4487 6010.4248 6012.0854
      4603102.438000 5998.7706 6010.4512 6012.1006
      4604102.457000 6125.9876 6010.4766 6012.3110
      4605102.476000 6040.5255 6010.5034 6012.7690
      4606102.495000 5954.0759 6010.5283 6013.6187
      4607102.514000 6178.9823 6010.5547 6015.2207
      4608102.533000 6102.4221 6010.5815 6017.7231
      4609102.552000 5889.1019 6010.6069 6021.4565
      4610102.571000 5997.4743 6010.6333 6026.3218
      4611102.590000 5997.0093 6010.6592 6031.5122
      4612102.609000 6037.7386 6010.6865 6035.1831
      4613102.628000 6099.5738 6010.7129 6035.2207
      4614102.647000 5938.5210 6010.7393 6031.7759
      4615102.666000 5963.6792 6010.7661 6026.9736
      4616102.685000 6012.5156 6010.7935 6022.5190
      4617102.704000 6012.3785 6010.8188 6018.9238
      4618102.723000 5861.1813 6010.8462 6016.4443
      4619102.742000 5955.6321 6010.8726 6014.9521
      4620102.761000 6000.8928 6010.9009 6014.1802
      4621102.780000 6074.0691 6010.9268 6013.8936
      4622102.799000 6087.2007 6010.9541 6013.9316
      4623102.818000 6040.1450 6010.9805 6014.1328
      4624102.837000 5983.1355 6011.0078 6014.4370
      4625102.856000 6058.6780 6011.0352 6014.7935
      4626102.875000 6003.1258 6011.0620 6015.3774
      4627102.894000 5926.9547 6011.0894 6016.4678
      4628102.913000 5991.2177 6011.1167 6018.2285
      4629102.932000 5996.2963 6011.1445 6020.5571
      4630102.951000 6007.7213 6011.1714 6022.9136
      4631102.970000 5985.8071 6011.1997 6024.2383
      4632102.989000 5974.8223 6011.2266 6023.6460
      4633103.008000 6011.5632 6011.2549 6021.6235
      4634103.027000 6014.5448 6011.2817 6019.8462
      4635103.046000 6112.1177 6011.3101 6019.0313
      4636103.065000 6075.9251 6011.3384 6018.4985
      4637103.084000 6045.3057 6011.3657 6019.1035
      4638103.103000 5971.1756 6011.3936 6020.5762
      4639103.122000 6043.8873 6011.4224 6022.9170
      4640103.141000 6154.6014 6011.4497 6025.1831
      4641103.160000 6053.9659 6011.4775 6026.2329
      4642103.179000 6132.4066 6011.5063 6025.5078
      4643103.198000 6059.8738 6011.5352 6023.7090
      4644103.217000 6031.0842 6011.5630 6021.8262
      4645103.236000 6004.7008 6011.5918 6020.4263
      4646103.255000 6009.9471 6011.6206 6019.6777
      4647103.274000 5925.8260 6011.6479 6019.5024
      4648103.293000 6050.2443 6011.6763 6019.8101
      4649103.312000 6058.9772 6011.7051 6020.6333
      4650103.331000 6070.2451 6011.7344 6022.1641
      4651103.350000 6096.9288 6011.7637 6024.9063
      4652103.369000 6029.4569 6011.7920 6029.8193
      4653103.388000 5906.2746 6011.8208 6038.7783
      4654103.407000 6149.9449 6011.8496 6053.7007
      4655103.426000 6259.0772 6011.8794 6075.7871
      4656103.445000 6251.5836 6011.9082 6105.1313
      4657103.464000 6033.5058 6011.9370 6137.2129
      4658103.483000 6040.2588 6011.9663 6161.7905
      4659103.502000 6086.8337 6011.9956 6166.2617
      4660103.521000 6110.8250 6012.0249 6147.8286
      4661103.540000 6073.0207 6012.0542 6117.6714
      4662103.559000 6049.4399 6012.0830 6086.8486
      4663103.578000 6082.4945 6012.1138 6062.4048
      4664103.597000 6015.3462 6012.1426 6045.7422
      4665103.616000 6041.1219 6012.1714 6035.6396
      4666103.635000 5972.7191 6012.2017 6029.9180
      4667103.654000 6010.8876 6012.2319 6026.9414
      4668103.673000 6068.3202 6012.2607 6025.5005
      4669103.692000 6052.0058 6012.2915 6025.0884
      4670103.711000 6131.0259 6012.3223 6025.6699
      4671103.730000 6154.2291 6012.3516 6027.6748
      4672103.749000 6133.6792 6012.3818 6031.7153
      4673103.768000 6149.8746 6012.4116 6038.8574
      4674103.787000 6137.5248 6012.4424 6049.9517
      4675103.806000 6093.4933 6012.4717 6064.8955
      4676103.825000 6115.9404 6012.5029 6081.5215
      4677103.844000 6210.3328 6012.5337 6094.6772
      4678103.863000 6215.0850 6012.5630 6098.1943
      4679103.882000 6162.8137 6012.5938 6091.1440
      4680103.901000 6098.2658 6012.6245 6080.1914
      4681103.920000 6005.9505 6012.6553 6072.1880
      4682103.939000 5999.7961 6012.6865 6071.7305
      4683103.958000 5993.0567 6012.7168 6079.6401
      4684103.977000 5967.2186 6012.7480 6092.8481
      4685103.996000 5995.5551 6012.7793 6104.7905
      4686104.015000 6106.5935 6012.8101 6107.0557
      4687104.034000 6092.5719 6012.8408 6095.5581
      4688104.053000 5941.6548 6012.8726 6076.9390
      4689104.072000 5890.9635 6012.9023 6058.7236
      4690104.091000 6001.9647 6012.9346 6045.1299
      4691104.110000 6185.1473 6012.9658 6036.1558
      4692104.129000 6079.2057 6012.9980 6031.5635
      4693104.148000 6092.4963 6013.0288 6030.2041
      4694104.167000 5940.6301 6013.0605 6030.8389
      4695104.186000 5994.6406 6013.0918 6032.1914
      4696104.205000 6099.8134 6013.1235 6032.8730
      4697104.224000 6151.8325 6013.1548 6032.1221
      4698104.243000 5960.1731 6013.1880 6030.6777
      4699104.262000 6161.1694 6013.2188 6029.9683
      4700104.281000 6141.2064 6013.2510 6031.2080
      4701104.300000 6140.3561 6013.2832 6035.1841
      4702104.319000 6005.6889 6013.3154 6042.0742
      4703104.338000 6025.1318 6013.3477 6050.7876
      4704104.357000 6121.8929 6013.3794 6058.9453
      4705104.376000 6081.7464 6013.4121 6062.7471
      4706104.395000 6113.0515 6013.4443 6059.4531
      4707104.414000 6072.6383 6013.4761 6051.9736
      4708104.433000 6052.4705 6013.5088 6044.8721
      4709104.452000 6168.4043 6013.5415 6041.3960
      4710104.471000 6156.3575 6013.5747 6042.6489
      4711104.490000 6172.5599 6013.6064 6048.5903
      4712104.509000 6123.4040 6013.6392 6059.6523
      4713104.528000 6103.6705 6013.6724 6072.2988
      4714104.547000 6176.3710 6013.7046 6080.9756
      4715104.566000 6157.0071 6013.7383 6079.8462
      4716104.585000 6050.1540 6013.7720 6069.3779
      4717104.604000 6042.6001 6013.8047 6055.4121
      4718104.623000 6124.1894 6013.8379 6042.6479
      4719104.642000 6141.0617 6013.8716 6033.0449
      4720104.661000 6070.0100 6013.9038 6026.7329
      4721104.680000 6004.1682 6013.9375 6022.9121
      4722104.699000 5971.5103 6013.9707 6020.8252
      4723104.718000 5996.6567 6014.0039 6019.7031
      4724104.737000 5999.5559 6014.0381 6019.1177
      4725104.756000 5961.2752 6014.0713 6018.8823
      4726104.775000 6021.2016 6014.1060 6018.9800
      4727104.794000 6064.1163 6014.1392 6019.5317
      4728104.813000 6071.3085 6014.1724 6020.8135
      4729104.832000 6139.1755 6014.2070 6023.2251
      4730104.851000 6082.2670 6014.2407 6027.7778
      4731104.870000 6122.4284 6014.2754 6033.3525
      4732104.889000 6075.2721 6014.3096 6039.8223
      4733104.908000 6047.1237 6014.3438 6045.2681
      4734104.927000 6094.9301 6014.3774 6046.7866
      4735104.946000 6105.1538 6014.4121 6043.3477
      4736104.965000 6001.6128 6014.4468 6037.2808
      4737104.984000 6109.4376 6014.4814 6031.2290
      4738105.003000 6111.1053 6014.5161 6026.5000
      4739105.022000 5963.1164 6014.5503 6023.3794
      4740105.041000 6011.6435 6014.5845 6021.1968
      4741105.060000 6051.2727 6014.6206 6020.4009
      4742105.079000 6011.4078 6014.6538 6020.2461
      4743105.098000 6004.5629 6014.6899 6020.4897
      4744105.117000 6109.7961 6014.7246 6021.0537
      4745105.136000 5965.7076 6014.7588 6024.4116
      4746105.155000 6059.2738 6014.7954 6026.1240
      4747105.174000 5994.0997 6014.8296 6028.9048
      4748105.193000 6088.3063 6014.8652 6033.6870
      4749105.212000 6084.2630 6014.9004 6042.3965
      4750105.231000 5999.3318 6014.9360 6055.8936
      4751105.250000 6118.0664 6014.9712 6075.7832
      4752105.269000 6127.7240 6015.0068 6101.2393
      4753105.288000 6197.0453 6015.0420 6127.5630
      4754105.307000 6180.6851 6015.0786 6144.5249
      4755105.326000 6182.9680 6015.1138 6142.0986
      4756105.345000 6170.6337 6015.1494 6122.3975
      4757105.364000 6173.6287 6015.1865 6097.4624
      4758105.383000 6093.2440 6015.2222 6075.8149
      4759105.402000 6034.9574 6015.2583 6060.5200
      4760105.421000 6088.4535 6015.2944 6052.2905
      4761105.440000 6161.3219 6015.3311 6049.9639
      4762105.459000 6188.3306 6015.3667 6053.0420
      4763105.478000 6176.0240 6015.4023 6062.5469
      4764105.497000 6197.3102 6015.4399 6081.3916
      4765105.516000 6202.0425 6015.4766 6114.8701
      4766105.535000 6078.0965 6015.5132 6163.5425
      4767105.554000 6071.4126 6015.5503 6226.9390
      4768105.573000 6184.5913 6015.5864 6294.0396
      4769105.592000 6184.1421 6015.6230 6340.3438
      4770105.611000 6177.3050 6015.6602 6340.4956
      4771105.630000 6152.8250 6015.6968 6300.4482
      4772105.649000 6136.4023 6015.7329 6248.6719
      4773105.668000 6160.4011 6015.7705 6203.6201
      4774105.687000 6072.3682 6015.8081 6168.3013
      4775105.706000 6079.7553 6015.8447 6139.3555
      4776105.725000 6092.1055 6015.8828 6117.8892
      4777105.744000 6204.6814 6015.9204 6103.1963
      4778105.763000 6140.0892 6015.9570 6094.3726
      4779105.782000 6142.0792 6015.9956 6087.3120
      4780105.801000 6105.6583 6016.0327 6077.9336
      4781105.820000 6225.0035 6016.0698 6069.0488
      4782105.839000 6051.6240 6016.1084 6064.5430
      4783105.858000 6228.5443 6016.1465 6064.1860
      4784105.877000 6206.4285 6016.1831 6070.0176
      4785105.896000 6035.1703 6016.2222 6084.7065
      4786105.915000 5998.7887 6016.2598 6108.8330
      4787105.934000 6102.7290 6016.2974 6140.1118
      4788105.953000 6187.8023 6016.3359 6171.0322
      4789105.972000 6063.7764 6016.3745 6187.5210
      4790105.991000 6151.9211 6016.4126 6178.7188
      4791106.010000 6106.7650 6016.4517 6151.5464
      4792106.029000 6125.5300 6016.4897 6121.0386
      4793106.048000 6169.3066 6016.5283 6096.9380
      4794106.067000 6090.7890 6016.5674 6083.2847
      4795106.086000 6083.1096 6016.6055 6078.9663
      4796106.105000 6154.9564 6016.6450 6088.7495
      4797106.124000 6150.2981 6016.6836 6108.4268
      4798106.143000 6065.7262 6016.7231 6135.8618
      4799106.162000 6188.0676 6016.7617 6165.5874
      4800106.181000 6148.9028 6016.7998 6188.7935
      4801106.200000 6030.0238 6016.8398 6200.2139
      4802106.219000 6130.1090 6016.8794 6207.3379
      4803106.238000 6162.3401 6016.9189 6225.1084
      4804106.257000 6167.8789 6016.9575 6264.5947
      4805106.276000 6217.5038 6016.9985 6324.0015
      4806106.295000 6096.7501 6017.0376 6384.7153
      4807106.314000 6057.8697 6017.0776 6411.3267
      4808106.333000 6132.4145 6017.1162 6380.1523
      4809106.352000 6199.0872 6017.1563 6308.2163
      4810106.371000 6189.3622 6017.1968 6228.7314
      4811106.390000 6199.5639 6017.2368 6162.1880
      4812106.409000 6233.2442 6017.2769 6115.1855
      4813106.428000 6159.2878 6017.3169 6086.2813
      4814106.447000 6067.7977 6017.3579 6071.0015
      4815106.466000 6102.4298 6017.3965 6064.0693
      4816106.485000 6237.3290 6017.4375 6065.1162
      4817106.504000 6211.5892 6017.4785 6071.7104
      4818106.523000 6151.0562 6017.5186 6082.8032
      4819106.542000 6109.9366 6017.5591 6096.3486
      4820106.561000 6094.1578 6017.6001 6108.4531
      4821106.580000 6087.8918 6017.6406 6115.6797
      4822106.599000 6175.3818 6017.6816 6121.1821
      4823106.618000 6192.5495 6017.7227 6132.9590
      4824106.637000 6117.2897 6017.7637 6156.2319
      4825106.656000 6070.3614 6017.8052 6189.5581
      4826106.675000 6039.2241 6017.8457 6221.1509
      4827106.694000 6110.7465 6017.8867 6234.1689
      4828106.713000 6236.9861 6017.9287 6216.1157
      4829106.732000 6240.4956 6017.9702 6176.3633
      4830106.751000 6019.6845 6018.0117 6132.5576
      4831106.770000 5984.3950 6018.0532 6095.7471
      4832106.789000 6184.9030 6018.0952 6067.5269
      4833106.808000 6074.4055 6018.1362 6049.9639
      4834106.827000 6033.7105 6018.1787 6040.2368
      4835106.846000 6188.6991 6018.2192 6034.7100
      4836106.865000 6286.8304 6018.2627 6031.5078
      4837106.884000 6128.9099 6018.3047 6029.5449
      4838106.903000 6117.6084 6018.3457 6028.2686
      4839106.922000 6174.2395 6018.3892 6028.9829
      4840106.941000 6069.7189 6018.4302 6028.5083
      4841106.960000 6094.6122 6018.4731 6028.3770
      4842106.979000 5989.1767 6018.5161 6028.7612
      4843106.998000 6204.2694 6018.5581 6029.7769
      4844107.017000 6098.0022 6018.6011 6031.3589
      4845107.036000 6134.1713 6018.6436 6033.1069
      4846107.055000 6170.2530 6018.6865 6033.8369
      4847107.074000 6040.6302 6018.7290 6033.6890
      4848107.093000 6024.9309 6018.7720 6032.4673
      4849107.112000 6067.3924 6018.8154 6030.9561
      4850107.131000 6056.6130 6018.8589 6029.7080
      4851107.150000 6092.8691 6018.9014 6029.6050
      4852107.169000 6139.7052 6018.9453 6028.5308
      4853107.188000 6044.7700 6018.9883 6028.7813
      4854107.207000 5999.7834 6019.0317 6030.1440
      4855107.226000 6040.9462 6019.0757 6032.3389
      4856107.245000 5999.9668 6019.1191 6035.8872
      4857107.264000 6101.7266 6019.1626 6041.9609
      4858107.283000 6194.3250 6019.2065 6053.7686
      4859107.302000 6147.8811 6019.2505 6072.2920
      4860107.321000 6206.2559 6019.2944 6101.4644
      4861107.340000 6201.2141 6019.3389 6140.6812
      4862107.359000 6227.3543 6019.3823 6185.6919
      4863107.378000 6198.0905 6019.4268 6223.6201
      4864107.397000 6250.3956 6019.4707 6234.4487
      4865107.416000 6182.3710 6019.5156 6211.0439
      4866107.435000 6130.7208 6019.5601 6169.4814
      4867107.454000 6120.1588 6019.6050 6128.0986
      4868107.473000 6119.8476 6019.6489 6096.0830
      4869107.492000 6114.5190 6019.6943 6075.8911
      4870107.511000 6158.4163 6019.7393 6066.6060
      4871107.530000 6285.4985 6019.7837 6066.4438
      4872107.549000 6229.1845 6019.8281 6074.2056
      4873107.568000 6065.9115 6019.8735 6088.1655
      4874107.587000 6036.2767 6019.9189 6106.3799
      4875107.606000 6138.1841 6019.9634 6124.4019
      4876107.625000 6171.8303 6020.0093 6136.0186
      4877107.644000 6180.4383 6020.0552 6140.6909
      4878107.663000 6122.7449 6020.1001 6148.2881
      4879107.682000 6165.2354 6020.1455 6168.2529
      4880107.701000 6121.3249 6020.1909 6205.1782
      4881107.720000 6327.2071 6020.2363 6254.9307
      4882107.739000 6202.0499 6020.2822 6301.5371
      4883107.758000 6201.5811 6020.3281 6324.0229
      4884107.777000 6222.3944 6020.3745 6312.5532
      4885107.796000 6145.5662 6020.4214 6271.5610
      4886107.815000 6026.8675 6020.4668 6215.4063
      4887107.834000 6177.8609 6020.5132 6160.4819
      4888107.853000 6114.9578 6020.5586 6117.0308
      4889107.872000 6116.6414 6020.6060 6085.8862
      4890107.891000 6142.6710 6020.6528 6068.2646
      4891107.910000 6256.1811 6020.6987 6059.6357
      4892107.929000 6221.0069 6020.7451 6057.5142
      4893107.948000 6217.3552 6020.7925 6060.2285
      4894107.967000 6196.4827 6020.8389 6066.4165
      4895107.986000 6056.2440 6020.8872 6074.1968
      4896108.005000 6058.3527 6020.9331 6080.4463
      4897108.024000 6107.5747 6020.9810 6082.5342
      4898108.043000 6094.5936 6021.0278 6082.4033
      4899108.062000 6066.6128 6021.0752 6086.3101
      4900108.081000 6068.6756 6021.1221 6095.2192
      4901108.100000 6052.8721 6021.1694 6109.4473
      4902108.119000 6006.5952 6021.2168 6125.4873
      4903108.138000 6069.2887 6021.2646 6134.0308
      4904108.157000 6164.1254 6021.3135 6129.5493
      4905108.176000 6115.1133 6021.3599 6115.8047
      4906108.195000 6115.5680 6021.4082 6099.6108
      4907108.214000 6160.5798 6021.4570 6085.3564
      4908108.233000 6144.0453 6021.5044 6074.6543
      4909108.252000 6200.0651 6021.5527 6069.4048
      4910108.271000 6099.2838 6021.6006 6066.0205
      4911108.290000 6088.6894 6021.6494 6062.7510
      4912108.309000 6168.4408 6021.6982 6058.8564
      4913108.328000 6156.3666 6021.7456 6054.8433
      4914108.347000 6251.4096 6021.7949 6051.0654
      4915108.366000 6111.2716 6021.8438 6048.2852
      4916108.385000 5986.4017 6021.8921 6047.7949
      4917108.404000 5973.2837 6021.9404 6051.1387
      4918108.423000 6138.6717 6021.9902 6060.1406
      4919108.442000 6092.8807 6022.0391 6077.2495
      4920108.461000 6088.0899 6022.0879 6102.2178
      4921108.480000 6196.3093 6022.1372 6133.5430
      4922108.499000 6148.6030 6022.1865 6163.6094
      4923108.518000 6156.4258 6022.2363 6179.0947
      4924108.537000 6174.9823 6022.2856 6169.2754
      4925108.556000 6100.5833 6022.3359 6141.2593
      4926108.575000 6098.1729 6022.3853 6109.7642
      4927108.594000 6057.5132 6022.4341 6083.7998
      4928108.613000 6048.1251 6022.4849 6065.7593
      4929108.632000 6038.5728 6022.5342 6055.9033
      4930108.651000 6166.0027 6022.5854 6051.4189
      4931108.670000 6131.3216 6022.6353 6049.0068
      4932108.689000 6108.8576 6022.6851 6046.8394
      4933108.708000 6032.7000 6022.7358 6044.4819
      4934108.727000 6151.8513 6022.7856 6042.2197
      4935108.746000 6125.9196 6022.8364 6040.2466
      4936108.765000 6029.8403 6022.8877 6038.8887
      4937108.784000 6061.6370 6022.9375 6039.1040
      4938108.803000 6042.1452 6022.9893 6041.4194
      4939108.822000 6102.2319 6023.0396 6046.5122
      4940108.841000 6138.7369 6023.0903 6055.2046
      4941108.860000 6141.2350 6023.1421 6067.7422
      4942108.879000 6038.5296 6023.1929 6083.0356
      4943108.898000 6052.6497 6023.2446 6097.1079
      4944108.917000 6075.5285 6023.2954 6102.8013
      4945108.936000 5977.8937 6023.3467 6095.7827
      4946108.955000 6012.9955 6023.3979 6080.7129
      4947108.974000 6113.5854 6023.4492 6064.4404
      4948108.993000 6071.4210 6023.5020 6051.0435
      4949109.012000 6045.9383 6023.5537 6040.5527
      4950109.031000 6147.2776 6023.6060 6034.7329
      4951109.050000 6120.9143 6023.6577 6031.3818
      4952109.069000 6065.9564 6023.7100 6029.5024
      4953109.088000 6152.7829 6023.7617 6029.5493
      4954109.107000 6122.4437 6023.8135 6028.9810
      4955109.126000 6012.1458 6023.8657 6028.6807
      4956109.145000 5982.7734 6023.9185 6028.5020
      4957109.164000 6059.0879 6023.9712 6028.5874
      4958109.183000 6141.9445 6024.0234 6028.8247
      4959109.202000 6086.9983 6024.0767 6029.2026
      4960109.221000 6058.8803 6024.1289 6029.5313
      4961109.240000 6066.8583 6024.1821 6029.8120
      4962109.259000 6083.9934 6024.2354 6030.0488
      4963109.278000 6146.8407 6024.2891 6030.4048
      4964109.297000 6131.6521 6024.3423 6031.0693
      4965109.316000 6091.4863 6024.3950 6032.2441
      4966109.335000 6194.1382 6024.4478 6034.2280
      4967109.354000 6041.7404 6024.5024 6037.2715
      4968109.373000 6014.8013 6024.5566 6041.6025
      4969109.392000 6007.9563 6024.6099 6046.4414
      4970109.411000 6049.4955 6024.6631 6052.5815
      4971109.430000 6115.0428 6024.7173 6058.8511
      4972109.449000 5959.6753 6024.7710 6066.1816
      4973109.468000 6046.5984 6024.8252 6077.7949
      4974109.487000 6149.4190 6024.8799 6097.2363
      4975109.506000 5925.5329 6024.9331 6123.4849
      4976109.525000 6037.4529 6024.9883 6152.1660
      4977109.544000 6106.5391 6025.0425 6171.5918
      4978109.563000 6078.1096 6025.0962 6168.8960
      4979109.582000 6060.8670 6025.1514 6145.6377
      4980109.601000 6129.8263 6025.2065 6115.3481
      4981109.620000 6083.3650 6025.2612 6088.3682
      4982109.639000 6074.8127 6025.3159 6068.6304
      4983109.658000 6087.8116 6025.3706 6056.0674
      4984109.677000 6084.9728 6025.4268 6048.5659
      4985109.696000 6047.0685 6025.4814 6043.9077
      4986109.715000 6025.8022 6025.5376 6040.9141
      4987109.734000 6062.1206 6025.5933 6039.2124
      4988109.753000 5998.6948 6025.6479 6038.6895
      4989109.772000 5993.5969 6025.7031 6039.2930
      4990109.791000 6069.2366 6025.7588 6040.8823
      4991109.810000 6096.2043 6025.8145 6043.1484
      4992109.829000 6080.9414 6025.8716 6045.6738
      4993109.848000 6097.4121 6025.9272 6048.5957
      4994109.867000 6141.4309 6025.9824 6053.2949
      4995109.886000 6139.4614 6026.0391 6061.4321
      4996109.905000 6153.6468 6026.0957 6073.3809
      4997109.924000 6113.1450 6026.1523 6087.6909
      4998109.943000 6057.0788 6026.2090 6099.2700
      4999109.962000 5986.3488 6026.2651 6101.0864
      5000109.981000 5983.9729 6026.3223 6091.4658
      5001110.000000 6055.6600 6026.3789 6076.3979
      5002110.019000 6096.3011 6026.4355 6061.9360
      5003110.038000 6045.8106 6026.4932 6049.8003
      5004110.057000 6059.0169 6026.5498 6042.5161
      5005110.076000 6059.1001 6026.6064 6038.0850
      5006110.095000 6078.5246 6026.6641 6035.2944
      5007110.114000 6037.8029 6026.7227 6033.3496
      5008110.133000 5968.3226 6026.7788 6031.9224
      5009110.152000 5904.4288 6026.8364 6030.8394
      5010110.171000 6152.5087 6026.8945 6030.0879
      5011110.190000 6114.4437 6026.9526 6029.5605
      5012110.209000 6115.8031 6027.0103 6029.1943
      5013110.228000 6076.4368 6027.0679 6028.9370
      5014110.247000 6074.4811 6027.1265 6028.7524
      5015110.266000 6051.3883 6027.1851 6028.6167
      5016110.285000 6148.9980 6027.2437 6028.5151
      5017110.304000 6016.6833 6027.3018 6028.4390
      5018110.323000 5941.5241 6027.3608 6028.3257
      5019110.342000 5964.1162 6027.4180 6028.2900
      5020110.361000 6030.5072 6027.4775 6028.2690
      5021110.380000 5979.2264 6027.5366 6028.2588
      5022110.399000 6067.4214 6027.5947 6028.2559
      5023110.418000 6130.8463 6027.6543 6028.2622
      5024110.437000 5964.0238 6027.7129 6027.7437
      5025110.456000 6034.8676 6027.7725 6027.8003
      5026110.475000 6025.1622 6027.8320 6027.8574
      5027110.494000 5979.6002 6027.8906 6027.9136
      5028110.513000 6003.4286 6027.9512 6027.9722
      5029110.532000 5995.3780 6028.0098 6028.0293
      5030110.551000 5921.9237 6028.0703 6028.0884
      5031110.570000 6015.9115 6028.1304 6028.1304
      5032110.589000 6072.0592 6028.1899 6029.9478
      5033110.608000 6052.6979 6028.2500 6030.1587
      5034110.627000 6036.8371 6028.3105 6030.3901
      5035110.646000 5982.7451 6028.3701 6030.6445
      5036110.665000 6028.7926 6028.4312 6030.9287
      5037110.684000 6112.2326 6028.4912 6031.2466
      5038110.703000 6064.9941 6028.5527 6031.6074
      5039110.722000 6033.1558 6028.6128 6032.0176
      5040110.741000 6038.3129 6028.6743 6032.4927
      5041110.760000 6039.8838 6028.7344 6033.0449
      5042110.779000 6073.2662 6028.7954 6033.6987
      5043110.798000 6026.9254 6028.8574 6034.4819
      5044110.817000 6043.3718 6028.9180 6035.4326
      5045110.836000 6089.6821 6028.9785 6036.6118
      5046110.855000 6228.4890 6029.0400 6038.1172
      5047110.874000 6043.8775 6029.1016 6040.1343
      5048110.893000 6017.3366 6029.1641 6043.0586
      5049110.912000 5896.2143 6029.2256 6048.6191
      5050110.931000 5983.7094 6029.2871 6056.7432
      5051110.950000 6052.3210 6029.3481 6071.0513
      5052110.969000 6123.2044 6029.4106 6094.3267
      5053110.988000 6061.7984 6029.4727 6129.0356
      5054111.007000 5979.0401 6029.5347 6174.9141
      5055111.026000 6079.2436 6029.5977 6222.3584
      5056111.045000 6102.1975 6029.6597 6254.1772
      5057111.064000 6071.2478 6029.7227 6250.8203
      5058111.083000 6095.2500 6029.7852 6214.9883
      5059111.102000 5958.3504 6029.8486 6167.7788
      5060111.121000 6003.7017 6029.9106 6125.2480
      5061111.140000 6104.8699 6029.9741 6093.7197
      5062111.159000 6052.3197 6030.0371 6073.4980
      5063111.178000 6039.3693 6030.1001 6062.0205
      5064111.197000 5984.1634 6030.1636 6056.2412
      5065111.216000 6060.9393 6030.2280 6053.9219
      5066111.235000 6066.1917 6030.2905 6053.9731
      5067111.254000 6109.1962 6030.3545 6056.3960
      5068111.273000 5957.5246 6030.4189 6062.3970
      5069111.292000 6084.7793 6030.4819 6073.1563
      5070111.311000 6100.4746 6030.5454 6090.8135
      5071111.330000 5974.1750 6030.6099 6116.8965
      5072111.349000 6059.2843 6030.6743 6149.2754
      5073111.368000 6112.4149 6030.7393 6182.6016
      5074111.387000 6086.3586 6030.8032 6206.4443
      5075111.406000 6014.4487 6030.8677 6215.7998
      5076111.425000 6059.9177 6030.9312 6215.9507
      5077111.444000 6055.9634 6030.9966 6211.8765
      5078111.463000 5950.5968 6031.0620 6201.2314
      5079111.482000 5988.3023 6031.1260 6178.3896
      5080111.501000 6079.7826 6031.1914 6146.5830
      5081111.520000 6118.9101 6031.2563 6115.2056
      5082111.539000 6094.6120 6031.3218 6088.3882
      5083111.558000 6015.5144 6031.3882 6070.8335
      5084111.577000 5962.3373 6031.4531 6059.9175
      5085111.596000 6038.8420 6031.5176 6053.9092
      5086111.615000 6094.5444 6031.5845 6051.2803
      5087111.634000 6035.1769 6031.6494 6051.4238
      5088111.653000 6098.6045 6031.7158 6054.1440
      5089111.672000 6029.4176 6031.7813 6059.4380
      5090111.691000 6069.2260 6031.8481 6068.2588
      5091111.710000 6148.5578 6031.9146 6080.3755
      5092111.729000 6093.3261 6031.9800 6094.5366
      5093111.748000 6042.0545 6032.0469 6107.7197
      5094111.767000 6182.2830 6032.1143 6117.6689
      5095111.786000 6069.8563 6032.1797 6123.4727
      5096111.805000 6052.6476 6032.2480 6122.2529
      5097111.824000 6055.9731 6032.3140 6112.3735
      5098111.843000 6194.8900 6032.3813 6097.2202
      5099111.862000 6067.7401 6032.4487 6080.4077
      5100111.881000 6051.4459 6032.5161 6066.9048
      5101111.900000 6017.0636 6032.5830 6056.9360
      5102111.919000 6142.5635 6032.6499 6050.7773
      5103111.938000 6088.2561 6032.7178 6047.4810
      5104111.957000 5990.4706 6032.7856 6045.5527
      5105111.976000 6034.3951 6032.8525 6046.3770
      5106111.995000 5957.7973 6032.9214 6049.3813
      5107112.014000 6043.9550 6032.9888 6055.2959
      5108112.033000 6014.5003 6033.0576 6064.8906
      5109112.052000 5995.5108 6033.1260 6078.3940
      5110112.071000 6115.8048 6033.1948 6094.2021
      5111112.090000 6042.4399 6033.2622 6107.8652
      5112112.109000 6182.9175 6033.3315 6113.8633
      5113112.128000 6067.6759 6033.3999 6109.9771
      5114112.147000 6080.5437 6033.4683 6099.5337
      5115112.166000 6008.3644 6033.5371 6086.6094
      5116112.185000 6062.0022 6033.6060 6073.4731
      5117112.204000 6062.5641 6033.6753 6062.0303
      5118112.223000 6004.2246 6033.7456 6053.1558
      5119112.242000 6040.6288 6033.8145 6047.3345
      5120112.261000 6111.2151 6033.8843 6043.6748
      5121112.280000 6150.0010 6033.9536 6041.0610
      5122112.299000 6132.6596 6034.0229 6039.8403
      5123112.318000 6046.4000 6034.0933 6039.0781
      5124112.337000 6068.0321 6034.1636 6038.7705
      5125112.356000 6055.8791 6034.2329 6038.7310
      5126112.375000 6006.0480 6034.3037 6039.9790
      5127112.394000 6046.0441 6034.3730 6040.7559
      5128112.413000 6161.1761 6034.4448 6042.2734
      5129112.432000 6206.5112 6034.5146 6044.9585
      5130112.451000 6151.8015 6034.5850 6049.2563
      5131112.470000 6158.5625 6034.6558 6055.3384
      5132112.489000 6084.1173 6034.7261 6062.6631
      5133112.508000 6070.1037 6034.7974 6069.4351
      5134112.527000 6039.1555 6034.8696 6072.7705
      5135112.546000 6015.6388 6034.9409 6070.8198
      5136112.565000 6066.6402 6035.0112 6064.8936
      5137112.584000 6145.6229 6035.0830 6057.7837
      5138112.603000 6142.9131 6035.1543 6051.7061
      5139112.622000 6103.6147 6035.2266 6047.7871
      5140112.641000 6156.5237 6035.2974 6045.5308
      5141112.660000 6102.9564 6035.3696 6044.8618
      5142112.679000 6110.4863 6035.4424 6045.3491
      5143112.698000 6133.1388 6035.5142 6047.0190
      5144112.717000 6107.0515 6035.5859 6050.4150
      5145112.736000 6221.6616 6035.6577 6056.7295
      5146112.755000 6068.9413 6035.7314 6067.6899
      5147112.774000 6093.0831 6035.8037 6084.9468
      5148112.793000 6112.0231 6035.8765 6108.8472
      5149112.812000 6277.2805 6035.9502 6137.1362
      5150112.831000 6125.4910 6036.0229 6160.7832
      5151112.850000 6086.1762 6036.0957 6167.7446
      5152112.869000 6071.4713 6036.1694 6153.1064
      5153112.888000 6144.6216 6036.2417 6126.5981
      5154112.907000 6048.0476 6036.3159 6099.7686
      5155112.926000 5961.7525 6036.3887 6078.9404
      5156112.945000 6060.2683 6036.4634 6064.3340
      5157112.964000 6191.6074 6036.5366 6055.4497
      5158112.983000 6087.0448 6036.6113 6050.4624
      5159113.002000 6073.6072 6036.6846 6047.6470
      5160113.021000 5984.4868 6036.7578 6046.0215
      5161113.040000 5988.1035 6036.8335 6045.2280
      5162113.059000 6046.5877 6036.9072 6044.8486
      5163113.078000 6055.5293 6036.9814 6044.7905
      5164113.097000 6048.1109 6037.0566 6045.0493
      5165113.116000 6039.5052 6037.1309 6045.7036
      5166113.135000 6068.3672 6037.2070 6047.4863
      5167113.154000 5993.6927 6037.2813 6049.8896
      5168113.173000 6030.3880 6037.3564 6054.3633
      5169113.192000 6111.6455 6037.4316 6061.4292
      5170113.211000 6105.5222 6037.5068 6072.0361
      5171113.230000 6025.4071 6037.5830 6086.0205
      5172113.249000 5997.8611 6037.6582 6101.4277
      5173113.268000 6012.9684 6037.7349 6113.6045
      5174113.287000 5994.6321 6037.8096 6117.5552
      5175113.306000 6024.1999 6037.8857 6114.8145
      5176113.325000 5987.6429 6037.9614 6111.2827
      5177113.344000 5939.6576 6038.0386 6113.4268
      5178113.363000 5982.3256 6038.1147 6119.9453
      5179113.382000 6068.5328 6038.1919 6124.7202
      5180113.401000 6096.7016 6038.2676 6120.8413
      5181113.420000 6024.5031 6038.3438 6107.9585
      5182113.439000 6175.2152 6038.4209 6092.2886
      5183113.458000 6110.5835 6038.4976 6079.0488
      5184113.477000 6021.9868 6038.5747 6070.7388
      5185113.496000 5982.4492 6038.6519 6068.2466
      5186113.515000 6140.0072 6038.7300 6071.7568
      5187113.534000 6101.3646 6038.8071 6081.0405
      5188113.553000 6144.3500 6038.8843 6095.1226
      5189113.572000 6028.2264 6038.9619 6111.4810
      5190113.591000 6212.0365 6039.0396 6123.9482
      5191113.610000 6060.0562 6039.1182 6127.2114
      5192113.629000 5941.7930 6039.1953 6121.2529
      5193113.648000 6091.9058 6039.2744 6109.4541
      5194113.667000 6043.9910 6039.3521 6094.7432
      5195113.686000 6111.6238 6039.4302 6080.8555
      5196113.705000 6065.8241 6039.5098 6070.5659
      5197113.724000 6035.5436 6039.5889 6064.8345
      5198113.743000 6013.1125 6039.6665 6063.6157
      5199113.762000 6092.6306 6039.7451 6065.8994
      5200113.781000 6071.4826 6039.8237 6071.5986
      5201113.800000 6025.2095 6039.9038 6078.2080
      5202113.819000 6041.9490 6039.9829 6082.3457
      5203113.838000 6018.1318 6040.0620 6080.8394
      5204113.857000 6095.1839 6040.1416 6074.5059
      5205113.876000 6032.0896 6040.2217 6066.3833
      5206113.895000 6088.9588 6040.3018 6060.0850
      5207113.914000 6041.3153 6040.3818 6056.2568
      5208113.933000 6013.0076 6040.4624 6055.3032
      5209113.952000 5969.9380 6040.5415 6057.2969
      5210113.971000 5996.5550 6040.6221 6062.1289
      5211113.990000 6019.9931 6040.7021 6069.2910
      5212114.009000 5997.3021 6040.7822 6077.3447
      5213114.028000 6076.3019 6040.8643 6083.4004
      5214114.047000 6101.4672 6040.9443 6084.6885
      5215114.066000 6046.3654 6041.0249 6081.4565
      5216114.085000 6049.9716 6041.1064 6074.8818
      5217114.104000 6001.8773 6041.1880 6067.3232
      5218114.123000 5986.2561 6041.2686 6059.8286
      5219114.142000 6054.4626 6041.3501 6054.0850
      5220114.161000 6074.9839 6041.4316 6050.1069
      5221114.180000 6020.6902 6041.5127 6047.6104
      5222114.199000 5966.0165 6041.5947 6046.1846
      5223114.218000 6051.4913 6041.6763 6045.4746
      5224114.237000 5996.1353 6041.7588 6045.3330
      5225114.256000 6011.4858 6041.8408 6045.5381
      5226114.275000 6034.1136 6041.9238 6046.1084
      5227114.294000 6032.5399 6042.0063 6046.9653
      5228114.313000 6067.7329 6042.0889 6047.6431
      5229114.332000 6040.4634 6042.1719 6048.2129
      5230114.351000 6014.4652 6042.2539 6048.0068
      5231114.370000 6016.6105 6042.3374 6047.1626
      5232114.389000 6116.1880 6042.4209 6046.1460
      5233114.408000 6097.9103 6042.5034 6045.2808
      5234114.427000 6070.1242 6042.5864 6044.6870
      5235114.446000 6022.9114 6042.6704 6044.3711
      5236114.465000 6057.5184 6042.7534 6044.2876
      5237114.484000 6046.7344 6042.8379 6044.9541
      5238114.503000 6042.9649 6042.9219 6045.2686
      5239114.522000 6065.4476 6043.0054 6045.4932
      5240114.541000 6061.5362 6043.0898 6046.0439
      5241114.560000 5994.5456 6043.1743 6046.4482
      5242114.579000 5945.2443 6043.2578 6046.8364
      5243114.598000 6049.7723 6043.3423 6047.1865
      5244114.617000 6083.5740 6043.4272 6048.9077
      5245114.636000 6074.3054 6043.5122 6050.0723
      5246114.655000 6110.4709 6043.5967 6051.8354
      5247114.674000 6129.7231 6043.6821 6054.4810
      5248114.693000 6156.6724 6043.7676 6056.7759
      5249114.712000 6224.1737 6043.8530 6058.2178
      5250114.731000 6049.3041 6043.9385 6058.4487
      5251114.750000 5914.8808 6044.0239 6058.0303
      5252114.769000 6101.3001 6044.1094 6057.6392
      5253114.788000 6111.1467 6044.1953 6057.6001
      5254114.807000 6073.7757 6044.2817 6058.2964
      5255114.826000 6074.1861 6044.3677 6060.4097
      5256114.845000 6091.4084 6044.4531 6064.9624
      5257114.864000 6073.9694 6044.5400 6072.9375
      5258114.883000 6071.8282 6044.6260 6084.9883
      5259114.902000 5960.7783 6044.7134 6100.6875
      5260114.921000 5960.0378 6044.7998 6117.7383
      5261114.940000 6048.1452 6044.8867 6130.2085
      5262114.959000 6058.3935 6044.9731 6133.5391
      5263114.978000 6066.6021 6045.0596 6131.1025
      5264114.997000 6106.0987 6045.1479 6131.8896
      5265115.016000 6112.3067 6045.2349 6142.6211
      5266115.035000 6084.7199 6045.3232 6165.2646
      5267115.054000 6085.4469 6045.4106 6195.9863
      5268115.073000 6101.2324 6045.4990 6223.9448
      5269115.092000 6153.2474 6045.5854 6233.2129
      5270115.111000 6114.7356 6045.6748 6221.3979
      5271115.130000 6107.0960 6045.7622 6196.2588
      5272115.149000 6058.5831 6045.8511 6164.8315
      5273115.168000 6114.3771 6045.9395 6133.4165
      5274115.187000 6031.1620 6046.0278 6107.3745
      5275115.206000 5931.1692 6046.1162 6088.7168
      5276115.225000 5965.7922 6046.2056 6076.6587
      5277115.244000 6009.7154 6046.2944 6069.6030
      5278115.263000 6119.6201 6046.3843 6066.0527
      5279115.282000 6094.8740 6046.4736 6065.1323
      5280115.301000 6099.2831 6046.5625 6066.5146
      5281115.320000 6180.7222 6046.6519 6070.2485
      5282115.339000 6062.0524 6046.7417 6076.2759
      5283115.358000 5901.9749 6046.8320 6083.8877
      5284115.377000 6148.2061 6046.9219 6091.1729
      5285115.396000 6082.6899 6047.0127 6094.9194
      5286115.415000 6125.0937 6047.1021 6094.2114
      5287115.434000 5855.4455 6047.1919 6091.9990
      5288115.453000 5942.6980 6047.2832 6093.6924
      5289115.472000 6081.0215 6047.3735 6101.1948
      5290115.491000 6048.5644 6047.4644 6114.3936
      5291115.510000 6034.4869 6047.5552 6129.9165
      5292115.529000 6089.1315 6047.6460 6140.6846
      5293115.548000 6142.4613 6047.7383 6140.5938
      5294115.567000 6121.1599 6047.8286 6130.0024
      5295115.586000 6031.2262 6047.9209 6115.4624
      5296115.605000 6083.6258 6048.0112 6099.1211
      5297115.624000 6020.1199 6048.1040 6083.9019
      5298115.643000 6037.5450 6048.1953 6072.5098
      5299115.662000 6111.5130 6048.2881 6064.7808
      5300115.681000 6114.2596 6048.3799 6059.9497
      5301115.700000 6138.9370 6048.4727 6057.1392
      5302115.719000 6080.1979 6048.5645 6055.6387
      5303115.738000 6012.7197 6048.6572 6055.0273
      5304115.757000 6090.7374 6048.7505 6056.7573
      5305115.776000 6070.8055 6048.8433 6057.6226
      5306115.795000 6018.6244 6048.9355 6059.0269
      5307115.814000 6046.3563 6049.0293 6060.6606
      5308115.833000 6000.1551 6049.1226 6061.8955
      5309115.852000 6009.1644 6049.2163 6061.9219
      5310115.871000 6063.2273 6049.3086 6060.5400
      5311115.890000 6042.2471 6049.4028 6059.0615
      5312115.909000 6051.5346 6049.4971 6057.8159
      5313115.928000 6031.4937 6049.5913 6057.0625
      5314115.947000 6132.6723 6049.6851 6056.8369
      5315115.966000 6181.8054 6049.7793 6057.0742
      5316115.985000 6137.4074 6049.8735 6057.6987
      5317116.004000 6094.8346 6049.9683 6058.6807
      5318116.023000 6097.0254 6050.0620 6059.5581
      5319116.042000 6157.9941 6050.1572 6061.5859
      5320116.061000 6082.0459 6050.2524 6064.4702
      5321116.080000 6099.5184 6050.3486 6069.5713
      5322116.099000 6053.0707 6050.4434 6078.4565
      5323116.118000 6076.6964 6050.5376 6093.7427
      5324116.137000 6182.5568 6050.6338 6118.2363
      5325116.156000 6275.7011 6050.7300 6153.2583
      5326116.175000 6269.9580 6050.8257 6196.0679
      5327116.194000 6251.9959 6050.9214 6236.5918
      5328116.213000 6259.8988 6051.0171 6256.9253
      5329116.232000 6174.9853 6051.1143 6242.6060
      5330116.251000 6110.4470 6051.2100 6204.8882
      5331116.270000 6340.0436 6051.3062 6162.9146
      5332116.289000 6287.1627 6051.4023 6127.6401
      5333116.308000 6129.1376 6051.5000 6102.1484
      5334116.327000 6225.6713 6051.5967 6085.4888
      5335116.346000 6219.0243 6051.6943 6075.4419
      5336116.365000 5993.5983 6051.7915 6069.5601
      5337116.384000 6104.8298 6051.8887 6066.5659
      5338116.403000 6118.4821 6051.9863 6064.4961
      5339116.422000 6170.2766 6052.0830 6063.2500
      5340116.441000 6191.5998 6052.1807 6062.5547
      5341116.460000 6172.9391 6052.2793 6062.2778
      5342116.479000 6082.7482 6052.3770 6062.3755
      5343116.498000 6154.9716 6052.4761 6062.8926
      5344116.517000 6163.7225 6052.5742 6064.0024
      5345116.536000 6173.7723 6052.6729 6066.1240
      5346116.555000 6109.7332 6052.7720 6070.0713
      5347116.574000 6123.2744 6052.8706 6077.1050
      5348116.593000 6184.7974 6052.9692 6088.6475
      5349116.612000 6092.0632 6053.0684 6105.5547
      5350116.631000 6108.4607 6053.1670 6126.8481
      5351116.650000 6157.6954 6053.2666 6148.1318
      5352116.669000 6143.7888 6053.3657 6160.4951
      5353116.688000 6173.9893 6053.4663 6157.0322
      5354116.707000 6235.2413 6053.5664 6138.7817
      5355116.726000 6243.4689 6053.6670 6119.7183
      5356116.745000 6156.2578 6053.7661 6105.4902
      5357116.764000 6140.7647 6053.8667 6099.1406
      5358116.783000 6136.1307 6053.9673 6100.7954
      5359116.802000 6046.0912 6054.0679 6108.4136
      5360116.821000 6047.8770 6054.1675 6117.5977
      5361116.840000 5985.8572 6054.2690 6122.0449
      5362116.859000 6072.9332 6054.3706 6116.8647
      5363116.878000 6136.9823 6054.4717 6105.0566
      5364116.897000 6148.6134 6054.5723 6092.2007
      5365116.916000 6159.4003 6054.6748 6081.5894
      5366116.935000 6100.7742 6054.7764 6074.2607
      5367116.954000 5967.3103 6054.8774 6069.9595
      5368116.973000 6081.6155 6054.9800 6067.9399
      5369116.992000 6131.5671 6055.0811 6067.5054
      5370117.011000 6085.8682 6055.1836 6068.3110
      5371117.030000 6164.3608 6055.2861 6070.4810
      5372117.049000 6079.9391 6055.3887 6074.6934
      5373117.068000 6085.8494 6055.4912 6082.1997
      5374117.087000 6011.0357 6055.5942 6094.4009
      5375117.106000 6031.5706 6055.6973 6111.8604
      5376117.125000 6121.2434 6055.7998 6132.9912
      5377117.144000 5964.9076 6055.9023 6152.5073
      5378117.163000 6176.6801 6056.0063 6160.4526
      5379117.182000 5920.6957 6056.1104 6152.4619
      5380117.201000 5952.4125 6056.2134 6134.6299
      5381117.220000 5945.2042 6056.3179 6116.6587
      5382117.239000 6117.4321 6056.4214 6103.9746
      5383117.258000 6173.5175 6056.5259 6097.9282
      5384117.277000 6161.2339 6056.6299 6096.9785
      5385117.296000 6241.0303 6056.7339 6097.4961
      5386117.315000 6114.5215 6056.8384 6095.4136
      5387117.334000 6045.1105 6056.9443 6089.3496
      5388117.353000 6130.4945 6057.0488 6082.3896
      5389117.372000 6173.2223 6057.1538 6076.1182
      5390117.391000 6137.7285 6057.2588 6071.3848
      5391117.410000 6142.1639 6057.3647 6068.3203
      5392117.429000 6071.3395 6057.4697 6066.6675
      5393117.448000 6137.3060 6057.5752 6066.0840
      5394117.467000 6085.5216 6057.6812 6066.3545
      5395117.486000 5990.8166 6057.7866 6067.5117
      5396117.505000 6061.4844 6057.8936 6069.9136
      5397117.524000 6100.4120 6058.0000 6074.2686
      5398117.543000 6107.5635 6058.1060 6081.5605
      5399117.562000 6166.4389 6058.2134 6092.3003
      5400117.581000 6212.1730 6058.3188 6105.9297
      5401117.600000 6155.3875 6058.4263 6119.6333
      5402117.619000 6099.8060 6058.5337 6127.9956
      5403117.638000 6168.9043 6058.6406 6125.1626
      5404117.657000 6131.0883 6058.7471 6113.9722
      5405117.676000 6056.2166 6058.8550 6099.7310
      5406117.695000 6159.4215 6058.9639 6086.8740
      5407117.714000 6209.0116 6059.0703 6077.3384
      5408117.733000 6207.4352 6059.1782 6071.1582
      5409117.752000 6089.7435 6059.2866 6067.5459
      5410117.771000 6120.0142 6059.3945 6065.5752
      5411117.790000 5911.8918 6059.5029 6064.3120
      5412117.809000 6050.8029 6059.6118 6063.7700
      5413117.828000 6121.1498 6059.7202 6063.4736
      5414117.847000 6137.4421 6059.8291 6063.2959
      5415117.866000 6238.2801 6059.9390 6063.2158
      5416117.885000 6173.1963 6060.0483 6063.2715
      5417117.904000 6044.3920 6060.1572 6063.5400
      5418117.923000 6043.2885 6060.2666 6064.1099
      5419117.942000 5974.9798 6060.3760 6065.0620
      5420117.961000 6081.5660 6060.4854 6066.4409
      5421117.980000 5911.7983 6060.5957 6068.2002
      5422117.999000 6058.9869 6060.7051 6070.1421
      5423118.018000 6098.5215 6060.8164 6072.0801
      5424118.037000 6038.8290 6060.9263 6074.1514
      5425118.056000 6088.8376 6061.0366 6076.6938
      5426118.075000 6017.4356 6061.1479 6079.4355
      5427118.094000 6011.1462 6061.2583 6081.4487
      5428118.113000 6157.3901 6061.3696 6082.2300
      5429118.132000 6067.7720 6061.4819 6082.0610
      5430118.151000 6094.2193 6061.5923 6079.9756
      5431118.170000 6093.4917 6061.7041 6076.2749
      5432118.189000 5980.9117 6061.8154 6072.3545
      5433118.208000 5934.6441 6061.9272 6069.1191
      5434118.227000 6104.5649 6062.0396 6066.8335
      5435118.246000 6110.5783 6062.1519 6065.4038
      5436118.265000 5992.5802 6062.2646 6064.5981
      5437118.284000 6028.3809 6062.3765 6064.1826
      5438118.303000 6090.3438 6062.4897 6063.9897
      5439118.322000 6063.3331 6062.6025 6063.9199
      5440118.341000 6064.9803 6062.7144 6063.9360
      5441118.360000 6001.8432 6062.8281 6064.0308
      5442118.379000 6012.2122 6062.9414 6064.2192
      5443118.398000 6150.8448 6063.0552 6064.5303
      5444118.417000 6180.2271 6063.1685 6064.9858
      5445118.436000 6130.8287 6063.2813 6065.5786
      5446118.455000 6064.2649 6063.3965 6066.2383
      5447118.474000 6031.3513 6063.5107 6066.7998
      5448118.493000 6110.9143 6063.6235 6067.0645
      5449118.512000 6162.0616 6063.7393 6067.2080
      5450118.531000 6114.4882 6063.8525 6067.5122
      5451118.550000 6051.3759 6063.9678 6068.2334
      5452118.569000 6084.2575 6064.0815 6069.3452
      5453118.588000 6091.1220 6064.1982 6070.7632
      5454118.607000 6148.1571 6064.3130 6071.8232
      5455118.626000 6062.9315 6064.4282 6071.7324
      5456118.645000 6057.2544 6064.5430 6070.6890
      5457118.664000 6016.1521 6064.6597 6069.2354
      5458118.683000 5881.1435 6064.7759 6067.9082
      5459118.702000 6176.2950 6064.8911 6066.9609
      5460118.721000 6032.1335 6065.0073 6066.3564
      5461118.740000 6046.5169 6065.1235 6066.0400
      5462118.759000 6221.6025 6065.2402 6065.9092
      5463118.778000 6007.2423 6065.3564 6065.8813
      5464118.797000 6121.1718 6065.4741 6065.9097
      5465118.816000 5993.0729 6065.5903 6065.9658
      5466118.835000 6008.0221 6065.7075 6066.0396
      5467118.854000 5995.5950 6065.8252 6066.1255
      5468118.873000 6028.6808 6065.9429 6066.2207
      5469118.892000 6137.5277 6066.0610 6066.3232
      5470118.911000 6080.3418 6066.1782 6066.4316
      5471118.930000 6080.9314 6066.2954 6066.5464
      5472118.949000 6055.4240 6066.4136 6066.6680
      5473118.968000 6049.0860 6066.5327 6066.7813
      5474118.987000 6052.6330 6066.6509 6066.9214
      5475119.006000 6034.1090 6066.7700 6067.0781
      5476119.025000 6085.6976 6066.8882 6067.4272
      5477119.044000 6040.1646 6067.0073 6067.6787
      5478119.063000 5955.9183 6067.1265 6068.0269
      5479119.082000 5940.0512 6067.2451 6068.5254
      5480119.101000 6054.2334 6067.3647 6069.1665
      5481119.120000 6118.6229 6067.4844 6070.0513
      5482119.139000 6079.6563 6067.6045 6071.0117
      5483119.158000 6057.4144 6067.7236 6071.7656
      5484119.177000 6029.8641 6067.8438 6071.9614
      5485119.196000 6048.0339 6067.9648 6071.5879
      5486119.215000 6144.2499 6068.0850 6070.9565
      5487119.234000 6140.4505 6068.2056 6070.3853
      5488119.253000 6100.8180 6068.3257 6070.0054
      5489119.272000 6147.1852 6068.4463 6069.8398
      5490119.291000 6145.1492 6068.5679 6069.9302
      5491119.310000 6102.2814 6068.6895 6070.0942
      5492119.329000 6060.8229 6068.8110 6070.3838
      5493119.348000 6013.8074 6068.9326 6070.8330
      5494119.367000 6008.4023 6069.0537 6071.5493
      5495119.386000 6047.3906 6069.1763 6072.7427
      5496119.405000 6057.2764 6069.2988 6074.7061
      5497119.424000 6063.4955 6069.4204 6077.7168
      5498119.443000 6099.9734 6069.5425 6081.8403
      5499119.462000 6051.7533 6069.6650 6086.6313
      5500119.481000 6035.8878 6069.7876 6090.7568
      5501119.500000 6018.4327 6069.9111 6092.1362
      5502119.519000 6105.3595 6070.0347 6090.0083
      5503119.538000 6092.6949 6070.1572 6085.8330
      5504119.557000 5974.5182 6070.2813 6081.6538
      5505119.576000 6153.6564 6070.4038 6078.4834
      5506119.595000 6060.3912 6070.5283 6076.5854
      5507119.614000 6138.7729 6070.6519 6075.8110
      5508119.633000 6015.6979 6070.7764 6076.0664
      5509119.652000 6044.8162 6070.9009 6076.5840
      5510119.671000 6109.3546 6071.0249 6077.4727
      5511119.690000 6214.8862 6071.1499 6078.6567
      5512119.709000 6011.8012 6071.2739 6080.1948
      5513119.728000 6040.4725 6071.3989 6081.7280
      5514119.747000 6201.7897 6071.5254 6082.4458
      5515119.766000 6133.9848 6071.6499 6081.7539
      5516119.785000 6214.1710 6071.7754 6080.1089
      5517119.804000 6006.9206 6071.9009 6078.3550
      5518119.823000 6159.4962 6072.0269 6076.9971
      5519119.842000 6267.7699 6072.1528 6076.2173
      5520119.861000 6192.8353 6072.2788 6076.0415
      5521119.880000 6066.0281 6072.4053 6076.4707
      5522119.899000 6077.6914 6072.5313 6077.5454
      5523119.918000 6029.4870 6072.6577 6079.3286
      5524119.937000 6085.7129 6072.7852 6081.7998
      5525119.956000 6101.4458 6072.9121 6084.7119
      5526119.975000 6129.1727 6073.0396 6087.2817
      5527119.994000 6217.2491 6073.1665 6089.1001
_pd_meas_number_of_points              5527
_pd_proc_number_of_points              5527

_publcif_info_exptl_table_max_cols 4
_publcif_info_exptl_table_use_headnotes n

loop_
_publcif_info_datablock.id
_publcif_info_datablock.publ_exptl
_publcif_info_datablock.publ_geom
_publcif_info_datablock.structure
'{020fa454-23cb-414a-a33d-51e05bb3c582}' y y y
'{f6c88e4c-4eae-47ef-9562-618b28601950}' ? ? ?

loop_
_publcif_info_exptl_table_extra_item
?

loop_
_publcif_info_exptl_table_header_item
?

loop_
_publcif_info_tables.block_id
_publcif_info_tables.reference_item
"{020fa454-23cb-414a-a33d-51e05bb3c582}" "_publcif_info_datablock.publ_exptl"

loop_
_publcif_info_cif.paper_type
 EX
