# Supplementary material for: Multiferroic La0.2Pb0.7Fe12O19 ceramics: Ferroelectricity, ferromagnetism and colossal magneto-capacitance effect
Source: Data Brief. 2016 Nov 24;10:69–74. doi: 10.1016/j.dib.2016.11.067 (PMC5137171; doi:10.1016/j.dib.2016.11.067)
Supplement: Supplementary file 2 — Supplementary material [file mmc2.zip › LPFO XRD.csv]

7.648	14	15	1168
15.335	2	15.0194	1125
17.357	1	15.0389	1068
17.781	16	15.0583	1098
18.992	14	15.0777	1057
20.854	3	15.0972	1096
23.089	30	15.1166	1146
23.242	6	15.136	1073
25.986	4	15.1554	1096
29.024	1	15.1749	1119
30.283	35	15.1943	1066
30.949	40	15.2137	1104
31.271	14	15.2332	1105
32.279	100	15.2526	1120
34.128	80	15.272	1064
35.136	12	15.2915	1152
35.35	4	15.3109	1106
35.699	6	15.3303	1151
36.01	35	15.3497	1117
37.072	1	15.3692	1130
38.489	2	15.3886	1093
38.992	4	15.408	1127
39.258	5	15.4275	1064
40.339	25	15.4469	1173
42.464	12	15.4663	1098
42.951	2	15.4858	1113
43.871	2	15.5052	1078
46.762	8	15.5246	1083
47.515	3	15.544	1060
47.754	2	15.5635	1097
48.623	1	15.5829	1076
49.785	1	15.6023	1162
50.136	4	15.6218	1118
50.403	6	15.6412	1076
50.643	1	15.6606	1088
53.478	3	15.6801	1123
53.818	5	15.6995	1126
53.989	3	15.7189	1062
54.475	2	15.7384	1059
54.651	3	15.7578	1083
55.114	25	15.7772	1082
55.258	16	15.7966	1108
55.695	18	15.8161	1147
56.326	25	15.8355	1061
56.743	30	15.8549	1042
57.089	9	15.8744	1040
57.4	4	15.8938	1056
58.763	1	15.9132	1006
59.938	2	15.9327	1100
60.166	2	15.9521	1125
61.245	1	15.9715	1037
62.698	2	15.9909	1093
63.02	50	16.0104	1107
63.404	6	16.0298	1087
63.598	2	16.0492	1126
63.778	2	16.0687	1153
64.516	3	16.0881	1146
64.712	3	16.1075	1036
65.67	3	16.127	1137
65.806	2	16.1464	1088
65.921	1	16.1658	1144
67.377	2	16.1852	1178
67.57	7	16.2047	1073
68.1	2	16.2241	1055
68.434	1	16.2435	1117
71.865	6	16.263	1114
72.235	2	16.2824	1121
72.608	6	16.3018	1100
72.926	3	16.3213	1098
74.252	1	16.3407	1071
74.361	2	16.3601	1089
74.601	2	16.3796	1117
75.456	2	16.399	1065
75.64	1	16.4184	1098
75.817	1	16.4378	1093
76.508	5	16.4573	1074
76.836	1	16.4767	1105
77.592	2	16.4961	1067
78.975	1	16.5156	1085
79.312	1	16.535	1035
79.604	1	16.5544	1057
79.939	2	16.5739	1071
81.839	5	16.5933	1111
82.026	2	16.6127	1071
82.358	2	16.6321	1059
82.772	1	16.6516	1070
83.41	1	16.671	1137
83.605	1	16.6904	1080
83.72	5	16.7099	997
84.932	2	16.7293	1098
86.318	1	16.7487	1056
87.206	1	16.7682	1064
87.51	1	16.7876	1052
88.579	2	16.807	1041
89.007	2	16.8264	1082
89.544	2	16.8459	1021
		16.8653	1113
		16.8847	1129
		16.9042	1088
		16.9236	1080
		16.943	1116
		16.9625	1124
		16.9819	1061
		17.0013	1083
		17.0208	1086
		17.0402	1066
		17.0596	1047
		17.079	1066
		17.0985	1061
		17.1179	1086
		17.1373	1086
		17.1568	1090
		17.1762	1083
		17.1956	1069
		17.2151	1125
		17.2345	1112
		17.2539	1075
		17.2733	1107
		17.2928	1124
		17.3122	1083
		17.3316	1068
		17.3511	1090
		17.3705	1119
		17.3899	1060
		17.4094	1068
		17.4288	1093
		17.4482	1076
		17.4676	1043
		17.4871	1069
		17.5065	1087
		17.5259	1113
		17.5454	1083
		17.5648	1092
		17.5842	1139
		17.6037	1123
		17.6231	1077
		17.6425	1097
		17.662	1107
		17.6814	1120
		17.7008	1099
		17.7202	1116
		17.7397	1217
		17.7591	1260
		17.7785	1344
		17.798	1485
		17.8174	1653
		17.8368	1603
		17.8563	1691
		17.8757	1450
		17.8951	1309
		17.9145	1177
		17.934	1187
		17.9534	1072
		17.9728	1139
		17.9923	1109
		18.0117	1146
		18.0311	1078
		18.0506	1073
		18.07	1123
		18.0894	1081
		18.1088	1076
		18.1283	1075
		18.1477	1067
		18.1671	1088
		18.1866	1097
		18.206	1078
		18.2254	1075
		18.2449	1071
		18.2643	1080
		18.2837	1064
		18.3032	1097
		18.3226	1059
		18.342	1044
		18.3614	1052
		18.3809	1073
		18.4003	1044
		18.4197	1080
		18.4392	1075
		18.4586	1056
		18.478	1036
		18.4975	1016
		18.5169	1084
		18.5363	1066
		18.5557	1100
		18.5752	1038
		18.5946	1082
		18.614	1164
		18.6335	1113
		18.6529	1078
		18.6723	1065
		18.6918	1072
		18.7112	1067
		18.7306	1066
		18.75	1076
		18.7695	1115
		18.7889	1095
		18.8083	1032
		18.8278	1056
		18.8472	1092
		18.8666	1126
		18.8861	1082
		18.9055	1124
		18.9249	1148
		18.9444	1199
		18.9638	1153
		18.9832	1246
		19.0026	1317
		19.0221	1431
		19.0415	1524
		19.0609	1596
		19.0804	1442
		19.0998	1417
		19.1192	1266
		19.1387	1171
		19.1581	1099
		19.1775	1097
		19.1969	1079
		19.2164	1089
		19.2358	1114
		19.2552	1076
		19.2747	1087
		19.2941	1048
		19.3135	1109
		19.333	1049
		19.3524	1069
		19.3718	1043
		19.3912	1090
		19.4107	1060
		19.4301	1073
		19.4495	1038
		19.469	1054
		19.4884	1116
		19.5078	987
		19.5273	1104
		19.5467	1031
		19.5661	1050
		19.5856	1095
		19.605	1090
		19.6244	1043
		19.6438	1044
		19.6633	1085
		19.6827	1036
		19.7021	1077
		19.7216	1085
		19.741	1102
		19.7604	1064
		19.7799	1046
		19.7993	999
		19.8187	1076
		19.8381	1136
		19.8576	1091
		19.877	1141
		19.8964	1018
		19.9159	1059
		19.9353	1048
		19.9547	1060
		19.9742	1042
		19.9936	1067
		20.013	1054
		20.0324	1043
		20.0519	1029
		20.0713	1104
		20.0907	1056
		20.1102	1126
		20.1296	1060
		20.149	1009
		20.1685	1079
		20.1879	1032
		20.2073	1128
		20.2268	1049
		20.2462	1064
		20.2656	1026
		20.285	1125
		20.3045	1072
		20.3239	1032
		20.3433	1066
		20.3628	1032
		20.3822	1008
		20.4016	1073
		20.4211	1053
		20.4405	1061
		20.4599	990
		20.4793	1091
		20.4988	1009
		20.5182	1049
		20.5376	1122
		20.5571	1037
		20.5765	1014
		20.5959	1066
		20.6154	1122
		20.6348	1027
		20.6542	1059
		20.6736	1072
		20.6931	1168
		20.7125	1093
		20.7319	1123
		20.7514	1063
		20.7708	1126
		20.7902	1096
		20.8097	1073
		20.8291	1062
		20.8485	1076
		20.868	1071
		20.8874	1119
		20.9068	1093
		20.9262	1137
		20.9457	1191
		20.9651	1093
		20.9845	1106
		21.004	1145
		21.0234	1055
		21.0428	1041
		21.0623	1079
		21.0817	1055
		21.1011	1076
		21.1205	1081
		21.14	1075
		21.1594	1095
		21.1788	1050
		21.1983	1065
		21.2177	1048
		21.2371	1064
		21.2566	1114
		21.276	1057
		21.2954	1084
		21.3148	1038
		21.3343	1027
		21.3537	1050
		21.3731	1030
		21.3926	1076
		21.412	1089
		21.4314	984
		21.4509	1045
		21.4703	1077
		21.4897	1056
		21.5092	1055
		21.5286	1006
		21.548	1045
		21.5674	1095
		21.5869	1065
		21.6063	1061
		21.6257	981
		21.6452	1011
		21.6646	1019
		21.684	1101
		21.7035	1056
		21.7229	992
		21.7423	1063
		21.7617	1045
		21.7812	1109
		21.8006	1099
		21.82	1135
		21.8395	1067
		21.8589	1045
		21.8783	1060
		21.8978	1031
		21.9172	1005
		21.9366	1074
		21.956	1099
		21.9755	1051
		21.9949	999
		22.0143	1072
		22.0338	1063
		22.0532	1105
		22.0726	1082
		22.0921	1037
		22.1115	1024
		22.1309	1061
		22.1504	1030
		22.1698	990
		22.1892	1082
		22.2086	1088
		22.2281	1023
		22.2475	1054
		22.2669	1097
		22.2864	1039
		22.3058	1122
		22.3252	1025
		22.3447	1077
		22.3641	996
		22.3835	1075
		22.4029	1038
		22.4224	1084
		22.4418	1008
		22.4612	1082
		22.4807	1015
		22.5001	1087
		22.5195	1099
		22.539	1010
		22.5584	1016
		22.5778	1120
		22.5972	1080
		22.6167	1067
		22.6361	1075
		22.6555	1066
		22.675	1081
		22.6944	1114
		22.7138	1095
		22.7333	1084
		22.7527	1034
		22.7721	1060
		22.7916	1063
		22.811	1031
		22.8304	1068
		22.8498	1072
		22.8693	1065
		22.8887	1061
		22.9081	1030
		22.9276	1012
		22.947	1054
		22.9664	1110
		22.9859	1024
		23.0053	1055
		23.0247	1025
		23.0441	1052
		23.0636	1099
		23.083	1192
		23.1024	1187
		23.1219	1227
		23.1413	1321
		23.1607	1480
		23.1802	1437
		23.1996	1377
		23.219	1274
		23.2384	1262
		23.2579	1217
		23.2773	1190
		23.2967	1280
		23.3162	1211
		23.3356	1185
		23.355	1193
		23.3745	1191
		23.3939	1148
		23.4133	1029
		23.4328	1087
		23.4522	1032
		23.4716	1014
		23.491	1045
		23.5105	1037
		23.5299	1059
		23.5493	1054
		23.5688	1117
		23.5882	1038
		23.6076	1049
		23.6271	1035
		23.6465	1051
		23.6659	992
		23.6853	1038
		23.7048	1044
		23.7242	1040
		23.7436	1053
		23.7631	1086
		23.7825	997
		23.8019	1038
		23.8214	1045
		23.8408	1076
		23.8602	1118
		23.8796	1041
		23.8991	1082
		23.9185	1068
		23.9379	1060
		23.9574	1011
		23.9768	1078
		23.9962	1003
		24.0157	1037
		24.0351	1075
		24.0545	1079
		24.074	980
		24.0934	931
		24.1128	1024
		24.1322	1017
		24.1517	1025
		24.1711	1005
		24.1905	1058
		24.21	986
		24.2294	977
		24.2488	1005
		24.2683	1018
		24.2877	1032
		24.3071	1030
		24.3265	1097
		24.346	1076
		24.3654	992
		24.3848	1053
		24.4043	1002
		24.4237	1050
		24.4431	1069
		24.4626	991
		24.482	985
		24.5014	995
		24.5208	1067
		24.5403	1037
		24.5597	999
		24.5791	1085
		24.5986	1033
		24.618	998
		24.6374	1020
		24.6569	1082
		24.6763	1023
		24.6957	1012
		24.7152	1030
		24.7346	953
		24.754	1020
		24.7734	1098
		24.7929	1024
		24.8123	1032
		24.8317	968
		24.8512	1061
		24.8706	1085
		24.89	1042
		24.9095	1003
		24.9289	1099
		24.9483	994
		24.9677	1022
		24.9872	1047
		25.0066	1068
		25.026	1013
		25.0455	1011
		25.0649	1069
		25.0843	1029
		25.1038	1026
		25.1232	1022
		25.1426	1046
		25.162	1109
		25.1815	1003
		25.2009	1042
		25.2203	975
		25.2398	1109
		25.2592	1077
		25.2786	1006
		25.2981	1049
		25.3175	1011
		25.3369	1045
		25.3563	980
		25.3758	1007
		25.3952	1064
		25.4146	1025
		25.4341	1044
		25.4535	1021
		25.4729	997
		25.4924	1023
		25.5118	1059
		25.5312	956
		25.5507	1016
		25.5701	1011
		25.5895	1056
		25.6089	959
		25.6284	992
		25.6478	968
		25.6672	987
		25.6867	1013
		25.7061	1004
		25.7255	986
		25.745	1018
		25.7644	998
		25.7838	1049
		25.8032	1009
		25.8227	920
		25.8421	1082
		25.8615	1046
		25.881	1062
		25.9004	1011
		25.9198	1085
		25.9393	967
		25.9587	1087
		25.9781	1048
		25.9975	1034
		26.017	1070
		26.0364	1125
		26.0558	1081
		26.0753	1072
		26.0947	1079
		26.1141	1083
		26.1336	1094
		26.153	1062
		26.1724	1085
		26.1919	1024
		26.2113	1078
		26.2307	1025
		26.2501	1028
		26.2696	976
		26.289	1027
		26.3084	1008
		26.3279	1015
		26.3473	1033
		26.3667	1033
		26.3862	993
		26.4056	1015
		26.425	997
		26.4444	986
		26.4639	1070
		26.4833	971
		26.5027	1001
		26.5222	993
		26.5416	1054
		26.561	1039
		26.5805	987
		26.5999	1083
		26.6193	1044
		26.6387	979
		26.6582	1022
		26.6776	1022
		26.697	1011
		26.7165	1065
		26.7359	998
		26.7553	983
		26.7748	976
		26.7942	997
		26.8136	1068
		26.8331	1019
		26.8525	990
		26.8719	1043
		26.8913	999
		26.9108	1028
		26.9302	1069
		26.9496	1031
		26.9691	1040
		26.9885	992
		27.0079	1022
		27.0274	974
		27.0468	970
		27.0662	976
		27.0856	1041
		27.1051	1043
		27.1245	1016
		27.1439	1014
		27.1634	937
		27.1828	973
		27.2022	988
		27.2217	997
		27.2411	1012
		27.2605	966
		27.2799	1014
		27.2994	995
		27.3188	985
		27.3382	990
		27.3577	999
		27.3771	1021
		27.3965	1048
		27.416	1043
		27.4354	1001
		27.4548	1005
		27.4743	969
		27.4937	988
		27.5131	983
		27.5325	1050
		27.552	1052
		27.5714	1018
		27.5908	980
		27.6103	1023
		27.6297	1027
		27.6491	1088
		27.6686	1015
		27.688	954
		27.7074	1032
		27.7268	1023
		27.7463	977
		27.7657	1011
		27.7851	1035
		27.8046	1072
		27.824	979
		27.8434	950
		27.8629	955
		27.8823	987
		27.9017	1038
		27.9211	995
		27.9406	1011
		27.96	967
		27.9794	1014
		27.9989	1040
		28.0183	990
		28.0377	1062
		28.0572	1011
		28.0766	991
		28.096	1055
		28.1155	999
		28.1349	1017
		28.1543	1041
		28.1737	1034
		28.1932	1044
		28.2126	956
		28.232	994
		28.2515	1024
		28.2709	1023
		28.2903	1049
		28.3098	963
		28.3292	998
		28.3486	997
		28.368	1006
		28.3875	1024
		28.4069	977
		28.4263	1008
		28.4458	992
		28.4652	967
		28.4846	1071
		28.5041	1017
		28.5235	1066
		28.5429	976
		28.5623	1000
		28.5818	1002
		28.6012	999
		28.6206	1029
		28.6401	997
		28.6595	1036
		28.6789	1022
		28.6984	1021
		28.7178	982
		28.7372	1010
		28.7567	931
		28.7761	1030
		28.7955	989
		28.8149	1006
		28.8344	1033
		28.8538	986
		28.8732	1021
		28.8927	1007
		28.9121	1016
		28.9315	1002
		28.951	953
		28.9704	1030
		28.9898	1045
		29.0092	1017
		29.0287	1046
		29.0481	1006
		29.0675	1023
		29.087	1017
		29.1064	1047
		29.1258	1041
		29.1453	1035
		29.1647	976
		29.1841	1034
		29.2035	970
		29.223	1056
		29.2424	979
		29.2618	1037
		29.2813	982
		29.3007	1012
		29.3201	1050
		29.3396	1057
		29.359	937
		29.3784	1008
		29.3979	1023
		29.4173	990
		29.4367	1008
		29.4561	965
		29.4756	988
		29.495	1035
		29.5144	983
		29.5339	1018
		29.5533	1043
		29.5727	1018
		29.5922	1028
		29.6116	983
		29.631	996
		29.6504	990
		29.6699	976
		29.6893	999
		29.7087	962
		29.7282	973
		29.7476	968
		29.767	989
		29.7865	946
		29.8059	966
		29.8253	989
		29.8447	1006
		29.8642	951
		29.8836	1028
		29.903	991
		29.9225	1030
		29.9419	1020
		29.9613	1028
		29.9808	1032
		30.0002	1024
		30.0196	997
		30.0391	1016
		30.0585	992
		30.0779	1030
		30.0973	1027
		30.1168	1083
		30.1362	1016
		30.1556	1028
		30.1751	1082
		30.1945	1083
		30.2139	1117
		30.2334	1116
		30.2528	1153
		30.2722	1214
		30.2916	1236
		30.3111	1417
		30.3305	1755
		30.3499	2090
		30.3694	2316
		30.3888	2189
		30.4082	1847
		30.4277	1800
		30.4471	1787
		30.4665	1493
		30.4859	1333
		30.5054	1223
		30.5248	1127
		30.5442	1051
		30.5637	1067
		30.5831	1067
		30.6025	1033
		30.622	1079
		30.6414	1085
		30.6608	1009
		30.6803	1074
		30.6997	1106
		30.7191	1047
		30.7385	1010
		30.758	1029
		30.7774	1054
		30.7968	980
		30.8163	1075
		30.8357	1043
		30.8551	1058
		30.8746	1077
		30.894	1013
		30.9134	1088
		30.9328	1059
		30.9523	1053
		30.9717	1117
		30.9911	1198
		31.0106	1271
		31.03	1468
		31.0494	1474
		31.0689	1399
		31.0883	1322
		31.1077	1296
		31.1271	1268
		31.1466	1228
		31.166	1107
		31.1854	1057
		31.2049	1085
		31.2243	1065
		31.2437	1041
		31.2632	1086
		31.2826	1085
		31.302	1141
		31.3215	1170
		31.3409	1321
		31.3603	1312
		31.3797	1395
		31.3992	1300
		31.4186	1254
		31.438	1233
		31.4575	1188
		31.4769	1068
		31.4963	1052
		31.5158	1030
		31.5352	1023
		31.5546	1031
		31.574	998
		31.5935	990
		31.6129	1046
		31.6323	1010
		31.6518	1015
		31.6712	1039
		31.6906	1089
		31.7101	1045
		31.7295	1023
		31.7489	1014
		31.7683	1065
		31.7878	1089
		31.8072	1027
		31.8266	985
		31.8461	1024
		31.8655	1039
		31.8849	1046
		31.9044	1023
		31.9238	1013
		31.9432	1064
		31.9627	1003
		31.9821	1060
		32.0015	1029
		32.0209	1062
		32.0404	1086
		32.0598	1091
		32.0792	1062
		32.0987	1151
		32.1181	1153
		32.1375	1170
		32.157	1233
		32.1764	1215
		32.1958	1376
		32.2152	1375
		32.2347	1413
		32.2541	1482
		32.2735	1504
		32.293	1806
		32.3124	2082
		32.3318	2570
		32.3513	3188
		32.3707	3520
		32.3901	3040
		32.4095	2536
		32.429	2433
		32.4484	2427
		32.4678	2123
		32.4873	1723
		32.5067	1469
		32.5261	1281
		32.5456	1196
		32.565	1160
		32.5844	1111
		32.6039	1092
		32.6233	1101
		32.6427	1072
		32.6621	979
		32.6816	1049
		32.701	1013
		32.7204	1054
		32.7399	1025
		32.7593	1007
		32.7787	1016
		32.7982	1024
		32.8176	1015
		32.837	1000
		32.8564	1003
		32.8759	1010
		32.8953	1050
		32.9147	1034
		32.9342	981
		32.9536	1008
		32.973	994
		32.9925	1042
		33.0119	1000
		33.0313	997
		33.0507	1058
		33.0702	1035
		33.0896	989
		33.109	967
		33.1285	994
		33.1479	913
		33.1673	1018
		33.1868	1017
		33.2062	1038
		33.2256	1065
		33.2451	987
		33.2645	958
		33.2839	988
		33.3033	1021
		33.3228	1004
		33.3422	950
		33.3616	994
		33.3811	1020
		33.4005	953
		33.4199	1028
		33.4394	964
		33.4588	999
		33.4782	976
		33.4976	1000
		33.5171	990
		33.5365	967
		33.5559	1017
		33.5754	1050
		33.5948	1033
		33.6142	1003
		33.6337	1010
		33.6531	1073
		33.6725	988
		33.6919	986
		33.7114	1034
		33.7308	1004
		33.7502	1022
		33.7697	982
		33.7891	1040
		33.8085	1006
		33.828	1086
		33.8474	1009
		33.8668	1054
		33.8863	991
		33.9057	1026
		33.9251	1085
		33.9445	1073
		33.964	1025
		33.9834	1103
		34.0028	1112
		34.0223	1187
		34.0417	1100
		34.0611	1214
		34.0806	1225
		34.1	1346
		34.1194	1480
		34.1388	1711
		34.1583	2165
		34.1777	2803
		34.1971	3572
		34.2166	3575
		34.236	2845
		34.2554	2354
		34.2749	2463
		34.2943	2387
		34.3137	2155
		34.3331	1685
		34.3526	1438
		34.372	1311
		34.3914	1158
		34.4109	1179
		34.4303	1165
		34.4497	1121
		34.4692	1094
		34.4886	1022
		34.508	1104
		34.5275	1058
		34.5469	1038
		34.5663	959
		34.5857	1036
		34.6052	992
		34.6246	1044
		34.644	984
		34.6635	1002
		34.6829	1028
		34.7023	952
		34.7218	999
		34.7412	1026
		34.7606	1008
		34.78	998
		34.7995	1051
		34.8189	989
		34.8383	965
		34.8578	1049
		34.8772	1019
		34.8966	941
		34.9161	993
		34.9355	1029
		34.9549	1063
		34.9743	1011
		34.9938	1048
		35.0132	1067
		35.0326	965
		35.0521	1028
		35.0715	1057
		35.0909	1020
		35.1104	1034
		35.1298	1094
		35.1492	1033
		35.1687	1133
		35.1881	1265
		35.2075	1273
		35.2269	1179
		35.2464	1140
		35.2658	1099
		35.2852	1120
		35.3047	1126
		35.3241	1093
		35.3435	1089
		35.363	998
		35.3824	1080
		35.4018	1040
		35.4212	1003
		35.4407	1031
		35.4601	1089
		35.4795	1062
		35.499	1009
		35.5184	1051
		35.5378	1009
		35.5573	978
		35.5767	998
		35.5961	969
		35.6155	978
		35.635	970
		35.6544	988
		35.6738	1022
		35.6933	978
		35.7127	1025
		35.7321	1032
		35.7516	1020
		35.771	1071
		35.7904	1040
		35.8099	1081
		35.8293	1109
		35.8487	1069
		35.8681	1076
		35.8876	1030
		35.907	1032
		35.9264	1012
		35.9459	988
		35.9653	1003
		35.9847	1016
		36.0042	956
		36.0236	983
		36.043	1019
		36.0624	992
		36.0819	1000
		36.1013	1013
		36.1207	970
		36.1402	992
		36.1596	1010
		36.179	956
		36.1985	976
		36.2179	930
		36.2373	1013
		36.2567	965
		36.2762	960
		36.2956	941
		36.315	1045
		36.3345	940
		36.3539	966
		36.3733	972
		36.3928	1004
		36.4122	968
		36.4316	989
		36.4511	1008
		36.4705	947
		36.4899	931
		36.5093	947
		36.5288	926
		36.5482	966
		36.5676	996
		36.5871	984
		36.6065	955
		36.6259	945
		36.6454	1013
		36.6648	967
		36.6842	1027
		36.7036	981
		36.7231	1020
		36.7425	957
		36.7619	975
		36.7814	1007
		36.8008	993
		36.8202	955
		36.8397	991
		36.8591	1050
		36.8785	1002
		36.8979	1028
		36.9174	1045
		36.9368	1026
		36.9562	1023
		36.9757	1018
		36.9951	1127
		37.0145	1112
		37.034	1114
		37.0534	1115
		37.0728	1148
		37.0923	1260
		37.1117	1482
		37.1311	1868
		37.1505	2073
		37.17	2065
		37.1894	1707
		37.2088	1511
		37.2283	1642
		37.2477	1668
		37.2671	1512
		37.2866	1348
		37.306	1163
		37.3254	1036
		37.3448	1072
		37.3643	1030
		37.3837	1034
		37.4031	1053
		37.4226	995
		37.442	1003
		37.4614	1033
		37.4809	1003
		37.5003	973
		37.5197	975
		37.5391	992
		37.5586	994
		37.578	957
		37.5974	998
		37.6169	950
		37.6363	1032
		37.6557	974
		37.6752	1004
		37.6946	966
		37.714	979
		37.7335	996
		37.7529	954
		37.7723	990
		37.7917	975
		37.8112	969
		37.8306	1007
		37.85	1007
		37.8695	1006
		37.8889	937
		37.9083	962
		37.9278	1017
		37.9472	941
		37.9666	931
		37.986	957
		38.0055	1009
		38.0249	984
		38.0443	1014
		38.0638	1002
		38.0832	1000
		38.1026	958
		38.1221	993
		38.1415	928
		38.1609	963
		38.1803	983
		38.1998	950
		38.2192	974
		38.2386	1024
		38.2581	985
		38.2775	1001
		38.2969	1024
		38.3164	958
		38.3358	901
		38.3552	940
		38.3747	948
		38.3941	971
		38.4135	959
		38.4329	980
		38.4524	930
		38.4718	956
		38.4912	1018
		38.5107	967
		38.5301	969
		38.5495	970
		38.569	958
		38.5884	984
		38.6078	983
		38.6272	980
		38.6467	950
		38.6661	971
		38.6855	986
		38.705	948
		38.7244	991
		38.7438	941
		38.7633	951
		38.7827	942
		38.8021	933
		38.8215	984
		38.841	953
		38.8604	1022
		38.8798	979
		38.8993	1034
		38.9187	912
		38.9381	984
		38.9576	973
		38.977	957
		38.9964	890
		39.0159	984
		39.0353	962
		39.0547	973
		39.0741	1003
		39.0936	1006
		39.113	1002
		39.1324	994
		39.1519	990
		39.1713	1003
		39.1907	975
		39.2102	1031
		39.2296	1011
		39.249	968
		39.2684	931
		39.2879	1084
		39.3073	990
		39.3267	1002
		39.3462	1031
		39.3656	1042
		39.385	1040
		39.4045	1031
		39.4239	1014
		39.4433	991
		39.4627	986
		39.4822	989
		39.5016	1000
		39.521	1002
		39.5405	1012
		39.5599	938
		39.5793	1000
		39.5988	967
		39.6182	952
		39.6376	969
		39.6571	944
		39.6765	933
		39.6959	1000
		39.7153	1013
		39.7348	989
		39.7542	969
		39.7736	1005
		39.7931	955
		39.8125	992
		39.8319	1034
		39.8514	992
		39.8708	991
		39.8902	1002
		39.9096	1001
		39.9291	1031
		39.9485	1006
		39.9679	920
		39.9874	978
		40.0068	946
		40.0262	989
		40.0457	1044
		40.0651	1046
		40.0845	1051
		40.1039	1005
		40.1234	1025
		40.1428	977
		40.1622	1036
		40.1817	968
		40.2011	1042
		40.2205	970
		40.24	980
		40.2594	1032
		40.2788	1025
		40.2983	1061
		40.3177	1083
		40.3371	1112
		40.3565	1173
		40.376	1247
		40.3954	1408
		40.4148	1600
		40.4343	1703
		40.4537	1535
		40.4731	1360
		40.4926	1316
		40.512	1424
		40.5314	1298
		40.5508	1341
		40.5703	1151
		40.5897	1119
		40.6091	1025
		40.6286	1059
		40.648	992
		40.6674	1031
		40.6869	997
		40.7063	1006
		40.7257	978
		40.7451	999
		40.7646	959
		40.784	994
		40.8034	956
		40.8229	987
		40.8423	1004
		40.8617	1001
		40.8812	986
		40.9006	956
		40.92	895
		40.9395	993
		40.9589	951
		40.9783	970
		40.9977	975
		41.0172	986
		41.0366	958
		41.056	965
		41.0755	939
		41.0949	983
		41.1143	934
		41.1338	991
		41.1532	1035
		41.1726	973
		41.192	996
		41.2115	992
		41.2309	966
		41.2503	925
		41.2698	939
		41.2892	929
		41.3086	997
		41.3281	984
		41.3475	932
		41.3669	988
		41.3863	905
		41.4058	970
		41.4252	994
		41.4446	962
		41.4641	946
		41.4835	1009
		41.5029	951
		41.5224	974
		41.5418	958
		41.5612	1017
		41.5807	925
		41.6001	905
		41.6195	936
		41.6389	948
		41.6584	958
		41.6778	951
		41.6972	922
		41.7167	1000
		41.7361	980
		41.7555	960
		41.775	905
		41.7944	970
		41.8138	948
		41.8332	968
		41.8527	1044
		41.8721	963
		41.8915	968
		41.911	975
		41.9304	977
		41.9498	979
		41.9693	957
		41.9887	942
		42.0081	951
		42.0275	972
		42.047	927
		42.0664	958
		42.0858	890
		42.1053	952
		42.1247	988
		42.1441	941
		42.1636	952
		42.183	933
		42.2024	898
		42.2219	982
		42.2413	922
		42.2607	972
		42.2801	955
		42.2996	954
		42.319	949
		42.3384	946
		42.3579	993
		42.3773	965
		42.3967	1004
		42.4162	941
		42.4356	1019
		42.455	1008
		42.4744	978
		42.4939	1139
		42.5133	1224
		42.5327	1278
		42.5522	1376
		42.5716	1336
		42.591	1200
		42.6105	1136
		42.6299	1175
		42.6493	1207
		42.6687	1182
		42.6882	1122
		42.7076	1060
		42.727	1017
		42.7465	1019
		42.7659	990
		42.7853	978
		42.8048	969
		42.8242	991
		42.8436	968
		42.8631	959
		42.8825	925
		42.9019	1006
		42.9213	1044
		42.9408	980
		42.9602	976
		42.9796	991
		42.9991	920
		43.0185	939
		43.0379	993
		43.0574	946
		43.0768	1012
		43.0962	987
		43.1156	936
		43.1351	912
		43.1545	965
		43.1739	960
		43.1934	933
		43.2128	953
		43.2322	939
		43.2517	972
		43.2711	953
		43.2905	912
		43.3099	952
		43.3294	980
		43.3488	975
		43.3682	910
		43.3877	980
		43.4071	999
		43.4265	955
		43.446	914
		43.4654	963
		43.4848	963
		43.5043	966
		43.5237	1000
		43.5431	956
		43.5625	939
		43.582	916
		43.6014	948
		43.6208	922
		43.6403	981
		43.6597	924
		43.6791	980
		43.6986	962
		43.718	962
		43.7374	936
		43.7568	989
		43.7763	894
		43.7957	964
		43.8151	974
		43.8346	998
		43.854	923
		43.8734	947
		43.8929	981
		43.9123	989
		43.9317	978
		43.9511	965
		43.9706	980
		43.99	939
		44.0094	980
		44.0289	954
		44.0483	947
		44.0677	978
		44.0872	934
		44.1066	996
		44.126	914
		44.1455	937
		44.1649	953
		44.1843	865
		44.2037	949
		44.2232	968
		44.2426	916
		44.262	928
		44.2815	937
		44.3009	956
		44.3203	914
		44.3398	938
		44.3592	953
		44.3786	931
		44.398	966
		44.4175	929
		44.4369	992
		44.4563	944
		44.4758	954
		44.4952	963
		44.5146	966
		44.5341	916
		44.5535	964
		44.5729	954
		44.5923	981
		44.6118	1007
		44.6312	967
		44.6506	995
		44.6701	892
		44.6895	955
		44.7089	990
		44.7284	934
		44.7478	948
		44.7672	911
		44.7866	893
		44.8061	905
		44.8255	959
		44.8449	913
		44.8644	944
		44.8838	954
		44.9032	933
		44.9227	1017
		44.9421	934
		44.9615	943
		44.981	930
		45.0004	974
		45.0198	959
		45.0392	964
		45.0587	907
		45.0781	927
		45.0975	944
		45.117	1017
		45.1364	918
		45.1558	953
		45.1753	964
		45.1947	904
		45.2141	982
		45.2335	916
		45.253	986
		45.2724	964
		45.2918	921
		45.3113	919
		45.3307	971
		45.3501	958
		45.3696	1020
		45.389	971
		45.4084	983
		45.4278	968
		45.4473	892
		45.4667	919
		45.4861	936
		45.5056	982
		45.525	999
		45.5444	988
		45.5639	911
		45.5833	981
		45.6027	923
		45.6222	907
		45.6416	923
		45.661	969
		45.6804	938
		45.6999	902
		45.7193	941
		45.7387	935
		45.7582	978
		45.7776	948
		45.797	937
		45.8165	1013
		45.8359	979
		45.8553	949
		45.8747	939
		45.8942	978
		45.9136	931
		45.933	977
		45.9525	910
		45.9719	955
		45.9913	935
		46.0108	891
		46.0302	909
		46.0496	963
		46.069	959
		46.0885	960
		46.1079	978
		46.1273	970
		46.1468	976
		46.1662	915
		46.1856	971
		46.2051	1020
		46.2245	987
		46.2439	1018
		46.2634	1014
		46.2828	955
		46.3022	948
		46.3216	1039
		46.3411	980
		46.3605	927
		46.3799	997
		46.3994	965
		46.4188	920
		46.4382	968
		46.4577	904
		46.4771	955
		46.4965	1036
		46.5159	975
		46.5354	963
		46.5548	924
		46.5742	923
		46.5937	963
		46.6131	944
		46.6325	930
		46.652	1024
		46.6714	974
		46.6908	901
		46.7102	963
		46.7297	946
		46.7491	982
		46.7685	997
		46.788	1017
		46.8074	977
		46.8268	992
		46.8463	1040
		46.8657	1074
		46.8851	1089
		46.9046	1034
		46.924	1002
		46.9434	1024
		46.9628	1015
		46.9823	1072
		47.0017	1004
		47.0211	1007
		47.0406	954
		47.06	1005
		47.0794	950
		47.0989	957
		47.1183	972
		47.1377	992
		47.1571	994
		47.1766	895
		47.196	922
		47.2154	921
		47.2349	980
		47.2543	1029
		47.2737	1015
		47.2932	960
		47.3126	1007
		47.332	963
		47.3514	1078
		47.3709	958
		47.3903	981
		47.4097	978
		47.4292	979
		47.4486	990
		47.468	952
		47.4875	976
		47.5069	979
		47.5263	999
		47.5458	927
		47.5652	951
		47.5846	921
		47.604	904
		47.6235	929
		47.6429	979
		47.6623	953
		47.6818	963
		47.7012	948
		47.7206	939
		47.7401	960
		47.7595	922
		47.7789	951
		47.7983	943
		47.8178	935
		47.8372	975
		47.8566	962
		47.8761	1021
		47.8955	960
		47.9149	936
		47.9344	928
		47.9538	970
		47.9732	954
		47.9926	874
		48.0121	963
		48.0315	916
		48.0509	975
		48.0704	851
		48.0898	924
		48.1092	933
		48.1287	938
		48.1481	969
		48.1675	914
		48.187	940
		48.2064	895
		48.2258	959
		48.2452	1036
		48.2647	895
		48.2841	934
		48.3035	903
		48.323	917
		48.3424	981
		48.3618	976
		48.3813	998
		48.4007	973
		48.4201	953
		48.4395	1020
		48.459	888
		48.4784	969
		48.4978	990
		48.5173	872
		48.5367	945
		48.5561	983
		48.5756	976
		48.595	941
		48.6144	935
		48.6338	965
		48.6533	991
		48.6727	927
		48.6921	931
		48.7116	1011
		48.731	957
		48.7504	911
		48.7699	931
		48.7893	960
		48.8087	964
		48.8282	953
		48.8476	974
		48.867	924
		48.8864	974
		48.9059	973
		48.9253	962
		48.9447	934
		48.9642	922
		48.9836	964
		49.003	916
		49.0225	971
		49.0419	935
		49.0613	947
		49.0807	956
		49.1002	1026
		49.1196	939
		49.139	955
		49.1585	998
		49.1779	957
		49.1973	986
		49.2168	950
		49.2362	917
		49.2556	884
		49.275	956
		49.2945	971
		49.3139	930
		49.3333	931
		49.3528	896
		49.3722	918
		49.3916	957
		49.4111	997
		49.4305	1028
		49.4499	920
		49.4694	992
		49.4888	896
		49.5082	934
		49.5276	929
		49.5471	999
		49.5665	910
		49.5859	956
		49.6054	992
		49.6248	990
		49.6442	932
		49.6637	945
		49.6831	915
		49.7025	942
		49.7219	967
		49.7414	998
		49.7608	931
		49.7802	939
		49.7997	979
		49.8191	952
		49.8385	942
		49.858	995
		49.8774	980
		49.8968	940
		49.9162	972
		49.9357	932
		49.9551	990
		49.9745	929
		49.994	955
		50.0134	916
		50.0328	952
		50.0523	981
		50.0717	994
		50.0911	964
		50.1106	980
		50.13	963
		50.1494	961
		50.1688	936
		50.1883	962
		50.2077	965
		50.2271	1003
		50.2466	1042
		50.266	1020
		50.2854	1015
		50.3049	1024
		50.3243	983
		50.3437	995
		50.3631	1022
		50.3826	1043
		50.402	1007
		50.4214	1019
		50.4409	1086
		50.4603	1093
		50.4797	1018
		50.4992	1081
		50.5186	1064
		50.538	1056
		50.5574	1051
		50.5769	1019
		50.5963	972
		50.6157	982
		50.6352	986
		50.6546	1014
		50.674	1030
		50.6935	952
		50.7129	983
		50.7323	963
		50.7518	939
		50.7712	941
		50.7906	936
		50.81	928
		50.8295	932
		50.8489	938
		50.8683	964
		50.8878	968
		50.9072	939
		50.9266	987
		50.9461	930
		50.9655	977
		50.9849	904
		51.0043	920
		51.0238	956
		51.0432	904
		51.0626	1004
		51.0821	977
		51.1015	963
		51.1209	942
		51.1404	914
		51.1598	917
		51.1792	912
		51.1986	913
		51.2181	967
		51.2375	940
		51.2569	907
		51.2764	911
		51.2958	974
		51.3152	891
		51.3347	934
		51.3541	934
		51.3735	960
		51.393	986
		51.4124	943
		51.4318	946
		51.4512	943
		51.4707	961
		51.4901	979
		51.5095	874
		51.529	990
		51.5484	914
		51.5678	972
		51.5873	959
		51.6067	970
		51.6261	925
		51.6455	903
		51.665	925
		51.6844	960
		51.7038	984
		51.7233	982
		51.7427	904
		51.7621	936
		51.7816	948
		51.801	940
		51.8204	984
		51.8398	904
		51.8593	934
		51.8787	969
		51.8981	962
		51.9176	954
		51.937	938
		51.9564	924
		51.9759	994
		51.9953	929
		52.0147	918
		52.0342	925
		52.0536	936
		52.073	906
		52.0924	935
		52.1119	916
		52.1313	863
		52.1507	945
		52.1702	945
		52.1896	953
		52.209	952
		52.2285	966
		52.2479	900
		52.2673	898
		52.2867	955
		52.3062	985
		52.3256	922
		52.345	995
		52.3645	964
		52.3839	940
		52.4033	949
		52.4228	939
		52.4422	914
		52.4616	934
		52.481	953
		52.5005	937
		52.5199	942
		52.5393	942
		52.5588	946
		52.5782	949
		52.5976	945
		52.6171	883
		52.6365	932
		52.6559	871
		52.6754	930
		52.6948	970
		52.7142	905
		52.7336	951
		52.7531	971
		52.7725	922
		52.7919	901
		52.8114	891
		52.8308	928
		52.8502	981
		52.8697	907
		52.8891	934
		52.9085	932
		52.9279	929
		52.9474	953
		52.9668	936
		52.9862	959
		53.0057	954
		53.0251	961
		53.0445	946
		53.064	942
		53.0834	942
		53.1028	988
		53.1222	1011
		53.1417	955
		53.1611	961
		53.1805	1002
		53.2	910
		53.2194	958
		53.2388	927
		53.2583	931
		53.2777	979
		53.2971	991
		53.3166	938
		53.336	942
		53.3554	978
		53.3748	936
		53.3943	942
		53.4137	945
		53.4331	955
		53.4526	921
		53.472	935
		53.4914	956
		53.5109	999
		53.5303	934
		53.5497	985
		53.5691	1076
		53.5886	1003
		53.608	1034
		53.6274	975
		53.6469	974
		53.6663	956
		53.6857	1000
		53.7052	975
		53.7246	958
		53.744	946
		53.7634	983
		53.7829	945
		53.8023	1011
		53.8217	1046
		53.8412	960
[truncated: 1,089 more rows]
