# Supplementary material for: Multiferroic La0.2Pb0.7Fe12O19 ceramics: Ferroelectricity, ferromagnetism and colossal magneto-capacitance effect
Source: Data Brief. 2016 Nov 24;10:69–74. doi: 10.1016/j.dib.2016.11.067 (PMC5137171; doi:10.1016/j.dib.2016.11.067)
Supplement: Supplementary file 2 — Supplementary material [file mmc2.zip › LPFO ef+B.xlsx]

## Sheet: LPFO ef+B
B=150 mT		B=0 mT
f(Hz)	e1	f(Hz)	e1		e1=dielectric constant, real part
-1	61723.1	-1	51693.5
-0.96658	8613.15	-0.96658	48846.9
-0.93554	64552.5	-0.93554	46181.7
-0.90658	-119060	-0.90658	43439.6
-0.8729	41111	-0.8729	40719.3
-0.84164	25087.9	-0.84164	38263
-0.80967	39331.1	-0.80967	36142.7
-0.77728	12260.9	-0.77728	33910.9
-0.74715	41588	-0.74715	32118.6
-0.71444	29867.2	-0.71444	30111
-0.68403	18834.3	-0.68403	28667.3
-0.6517	3562.38	-0.6517	26785.4
-0.61979	-19342.5	-0.61979	25470.2
-0.58838	-90254.6	-0.58838	23999.8
-0.55596	21919.5	-0.55596	22685.6
-0.52433	33219.5	-0.52433	21295.4
-0.49349	42166.5	-0.49349	20213.6
-0.46218	9009.93	-0.46218	19205.1
-0.43063	60060.3	-0.43063	18157.1
-0.39794	2775.66	-0.39794	17308.9
-0.36653	62363.8	-0.36653	16295.1
-0.33536	38630.3	-0.33536	15765.6
-0.30364	-2564.71	-0.30364	14860.4
-0.27165	-36294.1	-0.27165	13982.5
-0.24033	8044.66	-0.24033	13545.4
-0.20831	-60402.1	-0.20831	12876
-0.17653	18182.6	-0.17653	12404.2
-0.14509	-36640.4	-0.14509	11936.8
-0.11351	46778.8	-0.11351	11329.7
-0.08197	98525.2	-0.08197	10951.8
-0.05012	-7238.05	-0.05012	10257.8
-0.01863	16318.6	-0.01863	9938.45
0.01326	133801	0.01326	9512.42
0.04493	14531.2	0.04493	9275.64
0.07664	41436.7	0.07664	8821.7
0.10823	1699.4	0.10823	8476.62
0.13988	54824.3	0.13988	8094.87
0.17143	17491.3	0.17143	7952.53
0.2033	-22056.7	0.2033	7785.13
0.23477	5914.22	0.23477	7196.05
0.26647	7010.03	0.26647	7017.96
0.2982	17440.6	0.2982	6893.53
0.3298	55309.8	0.3298	6287.36
0.36154	-14930.4	0.36154	6363.09
0.39322	65588.4	0.39322	6285.38
0.42488	-50614.4	0.42488	5808.91
0.45652	-107390	0.45652	5460.75
0.48813	-43273.9	0.48813	5648.94
0.51983	27260.5	0.51983	5271.31
0.55145	12112.4	0.55145	5158.16
0.5832	3672.47	0.5832	5050.65
0.61479	16483.9	0.61479	4910.25
0.6465	-90159.4	0.6465	4597.68
0.67815	15766.8	0.67815	4544.37
0.70986	-18137.6	0.70986	4470.82
0.74147	4181.15	0.74147	4274.43
0.77313	71870.5	0.77313	4204.67
0.80482	55630.8	0.80482	4014.83
0.83645	12831.1	0.83645	3895.98
0.86812	-9724.49	0.86812	3857.23
0.89982	89925	0.89982	3605.57
0.93146	13357.4	0.93146	3455.54
0.96313	15634.5	0.96313	3350.03
0.9948	23700	0.9948	3260.61
1.02645	43922.1	1.02645	3122.98
1.05812	-84472.5	1.05812	3328.95
1.0898	20903.6	1.0898	2959.13
1.12146	61382	1.12146	2977.71
1.15311	77007.2	1.15311	2851.54
1.18478	-38721.1	1.18478	2712.65
1.21643	-10082.1	1.21643	2611.09
1.2481	1542.53	1.2481	2600.77
1.27978	42616.8	1.27978	2752.37
1.31144	69642.6	1.31144	2319.98
1.34309	-24922.5	1.34309	2393.67
1.37477	-6323.83	1.37477	2185.8
1.40642	9918.08	1.40642	2162.37
1.43808	-4463.21	1.43808	2031.94
1.46975	138848	1.46975	1795.51
1.50142	-120855	1.50142	1838.84
1.53307	190101	1.53307	2039.36
1.56474	180556	1.56474	2074.31
1.5964	-194815	1.5964	1342.84
1.62807	-229258	1.62807	2084.87
1.65974	204066	1.65974	1580.14
1.69139	68184.7	1.69139	1210.14
1.72306	155928	1.72306	1207.01
1.75472	35588.1	1.75472	1531.6
1.78638	140432	1.78638	1548.03
1.81805	-140987	1.81805	1369.05
1.84971	-110403	1.84971	1098.75
1.88137	76961.8	1.88137	1105.58
1.91304	17454.8	1.91304	1499.76
1.9447	42951.4	1.9447	1014.48
1.97636	41564.2	1.97636	947.04
2.00805	-71683.7	2.00805	1287.2
2.03969	-38127.5	2.03969	877.301
2.07137	-22481.3	2.07137	869.64
2.10302	-420.958	2.10302	1186.31
2.13469	55689.6	2.13469	1084.34
2.16634	10424.3	2.16634	932.696
2.198	8844.08	2.198	921.449
2.22968	-5879.12	2.22968	891.723
2.26133	7431.81	2.26133	869.293
2.29301	15420.1	2.29301	816.133
2.32467	12909.8	2.32467	821.843
2.35633	8957.82	2.35633	819.524
2.38799	-11749.3	2.38799	774.128
2.41966	-1808.45	2.41966	722.837
2.45131	7363.52	2.45131	731.562
2.48299	-741.04	2.48299	731.346
2.51464	-12259.4	2.51464	677.389
2.54631		2.54631	653.121
2.57797	82.4247	2.57797	648.601
2.60964	-171.161	2.60964	615.73
2.6413	1206.68	2.6413	606.417
2.67297	1568.89	2.67297	576.828
2.70462	-482.799	2.70462	568.739
2.73629	1780.13	2.73629	543.463
2.76795	1160.66	2.76795	522.291
2.79962	842.586	2.79962	510.5
2.83128	1137.11	2.83128	491.436
2.86294	1352.22	2.86294	495.78
2.8946	654.966	2.8946	476.453
2.92627	310.569	2.92627	458.019
2.95793	133.979	2.95793	444.626
2.9896		2.9896	426.897
3.02127	682.291	3.02127	414.781
3.05292	-5490.45	3.05292	398.918
3.08458	389.035	3.08458	388.209
3.11624	-560.379	3.11624	377.606
3.14792	734.1	3.14792	366.262
3.17958	-372.422	3.17958	355.109
3.21125	441.86	3.21125	344.482
3.24291	-390.411	3.24291	333.77
3.27457	-50.5063	3.27457	324.292
3.30623	882.513	3.30623	313.98
3.3379	275.339	3.3379	305.176
3.36955	509.367	3.36955	296.077
3.40123	662.289	3.40123	287.216
3.43289	217.554	3.43289	280.022
3.46455	249.617	3.46455	272.049
3.49621	-503.698	3.49621	264.461
3.52787	293.819	3.52787	257.192
3.55954	-298.699	3.55954	250.028
3.5912	315.106	3.5912	243.518
3.62287	1640.85	3.62287	236.936
3.65453	-1474.51	3.65453	230.821
3.68619	-345.323	3.68619	224.962
3.71785	406.848	3.71785	218.974
3.74952	180.823	3.74952	213.688
3.78118	694.151	3.78118	208.351
3.81285	406.727	3.81285	203.329
3.84451	266.981	3.84451	198.495
3.87617	180.673	3.87617	193.868
3.90784	317.267	3.90784	189.456
3.9395	106.805	3.9395	185.207
3.97116	120.335	3.97116	181.174
4.00281	-346.826	4.00281	177.3
4.03451	-138.065	4.03451	173.452
4.06614	-1641.28	4.06614	169.993
4.09781	82.669	4.09781	166.604
4.1295	-520.544	4.1295	163.358
4.16116	208.526	4.16116	160.296
4.19282	152.443	4.19282	157.4
4.22448	-274.051	4.22448	154.6
4.25614	374.689	4.25614	151.886
4.2878	-1756.82	4.2878	149.371
4.31946	192.465	4.31946	146.991
4.35112	179.455	4.35112	144.816
4.38279	112.612	4.38279	142.569
4.41446	88.3487	4.41446	140.522
4.44612	590.355	4.44612	138.598
4.47779	898.463	4.47779	136.707
4.50944	-2229.85	4.50944	134.831
4.5411	34.2902	4.5411	133.179
4.57277	-679.907	4.57277	131.633
4.60443	-286.142	4.60443	130.154
4.6361	-144.379	4.6361	128.748
4.66776	-2596.73	4.66776	127.275
4.69942	437.395	4.69942	126.085
4.73109	-108.488	4.73109	124.752
4.76275	1386.95	4.76275	123.663
4.79441	-340.868	4.79441	122.534
4.82607	-491.697	4.82607	121.388
4.85774	7.63498	4.85774	120.384
4.8894	579.277	4.8894	119.482
4.92107	-506.154	4.92107	118.588
4.95273	78.7312	4.95273	117.728
4.9844	35.4576	4.9844	116.9
5.01607	927.487	5.01607	116.252
5.0477	683.789	5.0477	115.553
5.0794	335.579	5.0794	114.96
5.11106	176.276	5.11106	114.369
5.1427	412.398	5.1427	113.84
5.17438	309.644	5.17438	113.356
5.20604	114.4	5.20604	112.965
5.23769	60.9397	5.23769	112.663
5.26937	154.842	5.26937	112.386
5.30103	-79.8671	5.30103	112.242
