# Supplementary material for: Multiferroic La0.2Pb0.7Fe12O19 ceramics: Ferroelectricity, ferromagnetism and colossal magneto-capacitance effect
Source: Data Brief. 2016 Nov 24;10:69–74. doi: 10.1016/j.dib.2016.11.067 (PMC5137171; doi:10.1016/j.dib.2016.11.067)
Supplement: Supplementary file 2 — Supplementary material [file mmc2.zip › LPFO MH Loop.csv]

B��Oe)	M(emu/g)
-0.19305	-0.19175
-0.13942	5.61211
56.84478	11.53611
153.56664	12.57465
333.2387	13.33753
647.89517	14.09504
752.81485	15.5998
955.05713	16.34812
1149.79785	17.0903
1337.08991	17.82387
1531.74152	19.26279
1711.32751	19.96405
2048.43817	21.32051
2677.43896	24.16253
2924.61609	25.50084
3194.35559	26.13316
3464.0022	27.34885
3741.24206	28.5439
3913.49512	29.77235
4100.77466	30.41342
4460.39087	31.76397
4737.43652	33.20804
5007.06836	34.72639
5276.84082	35.49923
5554.16479	37.00781
5778.99268	37.72537
6041.39038	39.06758
6288.90161	40.25453
6551.36621	41.28599
6806.40308	41.74614
6903.92871	42.56933
7241.40283	42.9397
7338.91797	43.29015
7504.00073	43.924
7856.35352	44.21799
8096.30859	44.76247
8216.3208	45.02106
8403.85742	45.51507
8786.41064	45.98115
9064.09961	46.42909
9311.51416	46.6428
9431.6875	47.06415
9784.40186	47.27394
9900.8501	47.46867
10000.15869	47.74493
9998.97412	47.74826
9733.49805	47.44931
9374.36133	47.04934
8932.81836	46.42686
8678.3916	46.00202
8431.49268	45.78947
8319.16162	45.35231
8124.54712	45.12853
7952.40845	44.9088
7780.34717	44.67747
7481.04443	44.21704
7218.93384	43.98172
6971.7146	43.50657
6687.19092	43.02044
6395.0083	42.52291
6140.18335	42.01662
6012.82129	41.75913
5802.96582	41.49953
5443.0603	40.97323
5338.10156	40.70666
4993.15064	40.1589
4895.7439	39.87992
4730.87353	39.31538
4363.54224	38.73862
4078.53809	38.44606
3973.53235	37.84754
3606.04565	37.23772
3500.98865	36.93181
3320.96533	36.61847
2960.86401	35.97698
2548.3551	35.3233
2300.82483	34.65028
1978.32355	33.96031
1678.20105	33.24871
1580.77832	32.5135
1235.90601	32.12982
950.75357	31.34673
845.70572	30.93808
658.16431	30.07269
305.71608	29.609
215.75578	28.56683
-128.99199	27.17247
-256.41613	26.34686
-586.13431	25.47989
-833.31067	23.68239
-1080.45654	21.77113
-1350.09949	20.75373
-1612.10291	17.4856
-1933.99225	15.12131
-2256.0387	12.59692
-2518.22192	11.26723
-2630.55945	8.4299
-2982.70056	6.89531
-3537.96753	-0.44411
-3643.06018	-4.98338
-3838.31934	-7.45931
-4183.74878	-10.0419
-4694.16748	-20.61246
-5279.30786	-29.68745
-5534.48071	-33.19388
-5827.01099	-36.0002
-6292.22314	-39.11128
-6592.35303	-40.62673
-6854.97681	-41.81982
-6982.45776	-42.32427
-7335.08423	-43.19123
-7620.1731	-43.91577
-7935.05566	-44.24321
-8205.05615	-44.83216
-8295.11523	-45.10185
-8460.14209	-45.36349
-8625.19385	-45.85159
-8970.31445	-46.08986
-9262.81006	-46.7585
-9585.50977	-47.17306
-10000.19141	-47.76698
-9554.54297	-47.32867
-9427.29834	-47.12817
-9247.73438	-46.7196
-8903.57861	-46.3051
-8619.17969	-45.88015
-8484.49658	-45.6625
-8132.75049	-45.22325
-8027.98218	-44.99935
-7825.97119	-44.77421
-7519.21777	-44.31543
-7242.14136	-43.84753
-6942.51855	-43.37187
-6680.31299	-43.13223
-6410.73584	-42.63092
-6163.36768	-42.13595
-5901.10254	-41.87545
-5796.18994	-41.35694
-5631.3042	-41.09503
-5308.89233	-40.8251
-5053.90088	-40.28428
-4611.71021	-39.45053
-4356.78174	-38.87995
-4101.71387	-38.28997
-3794.19873	-37.69098
-3696.70471	-37.39111
-3351.72119	-37.08069
-3089	-36.45233
-2864.04932	-35.81514
-2593.86743	-35.48384
-2488.94727	-34.81797
-2061.38269	-34.13854
-1813.78796	-33.4289
-1701.33453	-32.69959
-1341.44745	-32.32593
-1071.35876	-31.54951
-711.17932	-30.72635
-591.21367	-30.29474
-403.70465	-29.35203
-231.24756	-28.82784
76.06	-27.47511
323.34073	-26.62615
578.02844	-24.85251
810.3331	-23.94201
915.17514	-22.03632
1094.87189	-21.04175
1267.13055	-20.00345
1588.98407	-18.92799
1686.20624	-16.664
2023.29565	-15.47087
2128.06043	-12.98024
2472.55689	-10.30286
2749.71887	-8.87407
2996.94189	-5.761
3657.4082	1.96309
3770.06018	6.71256
3957.85278	9.27326
4288.14185	11.91191
4385.66211	17.25658
4730.78296	19.8732
4843.3291	24.7962
5541.17407	32.74229
5788.7041	34.27946
5893.9436	36.8555
6088.98706	37.93007
6404.0415	39.70414
6493.95752	40.43911
6824.15723	41.09306
7094.35523	42.65626
7356.8374	43.08215
7619.69458	43.81884
7882.02051	44.46283
8069.21777	44.75522
8376.87793	45.29345
8631.94727	45.54119
8736.90381	46.02096
8917.04248	46.24969
9307.13428	46.69376
9577.53223	47.11675
9894.68652	47.70984
10000.08398	47.76832
